# Supplementary material for: Polyphest: fast polyploid phylogeny estimation
Source: Bioinformatics. 2024 Sep 4;40(Suppl 2):ii20–8. doi: 10.1093/bioinformatics/btae390 (PMC11373313; doi:10.1093/bioinformatics/btae390)
Supplement: btae390_Supplementary_Data [file btae390_supplementary_data.zip]

Archive with 13 entries (13 files):
- cpl-natbib.sty
- natbib.bst
- oup-authoring-template.cls
- PolyphestManuscript.aux
- PolyphestManuscript.bbl
- PolyphestManuscript.blg
- PolyphestManuscript.fdb_latexmk
- PolyphestManuscript.fls
- PolyphestManuscript.log
- PolyphestManuscript.out
- PolyphestResponseLetter.docx
- PolyphestSupplementary.pdf
- reference.bib
