# Supplementary material for: Polyphest: fast polyploid phylogeny estimation
Source: Bioinformatics. 2024 Sep 4;40(Suppl 2):ii20–8. doi: 10.1093/bioinformatics/btae390 (PMC11373313; doi:10.1093/bioinformatics/btae390)
Supplement: btae390_Supplementary_Data [file btae390_supplementary_data.zip › PolyphestManuscript.aux]

\relax 
\providecommand\hyper@newdestlabel[2]{}
\providecommand\HyperFirstAtBeginDocument{\AtBeginDocument}
\HyperFirstAtBeginDocument{\ifx\hyper@anchor\@undefined
\global\let\oldcontentsline\contentsline
\gdef\contentsline#1#2#3#4{\oldcontentsline{#1}{#2}{#3}}
\global\let\oldnewlabel\newlabel
\gdef\newlabel#1#2{\newlabelxx{#1}#2}
\gdef\newlabelxx#1#2#3#4#5#6{\oldnewlabel{#1}{{#2}{#3}}}
\AtEndDocument{\ifx\hyper@anchor\@undefined
\let\contentsline\oldcontentsline
\let\newlabel\oldnewlabel
\fi}
\fi}
\global\let\hyper@last\relax 
\gdef\HyperFirstAtBeginDocument#1{#1}
\providecommand\HyField@AuxAddToFields[1]{}
\providecommand\HyField@AuxAddToCoFields[2]{}
\citation{oxelman2017phylogenetics,blischak2018integrating}
\citation{heslop2023polyploidy}
\citation{sattler2016polyploidy}
\citation{dehal2005two}
\citation{holland1999gene,nei1997evolution}
\citation{mirarab2021multispecies}
\citation{elworth2019advances}
\citation{yan2022mpallopp}
\citation{huber2006reconstructing}
\citation{huber2016folding}
\citation{huber2023autopolyploidy}
\newcplabel{^_1}{1}
\@writefile{toc}{\contentsline {section}{\numberline {1}Introduction}{1}{section.1}\protected@file@percent }
\citation{lott2009inferring}
\citation{huber2006reconstructing}
\citation{thomas2017gene}
\citation{mirarab2021multispecies}
\citation{jones2013statistical,jones2017}
\citation{yan2022mpallopp}
\citation{lott2009inferring,huber2006reconstructing}
\citation{semple2003phylogenetics}
\citation{lott2009inferring}
\@writefile{toc}{\contentsline {section}{\numberline {2}Background}{2}{section.2}\protected@file@percent }
\newlabel{sec:term}{{2}{2}{Background}{section.2}{}}
\providecommand*\caption@xref[2]{\@setref\relax\@undefined{#1}}
\newlabel{fig:multree}{{1a}{2}{MUL-tree\relax }{figure.caption.1}{}}
\newlabel{sub@fig:multree}{{a}{2}{MUL-tree\relax }{figure.caption.1}{}}
\newlabel{fig:network}{{1b}{2}{Phylogenetic network\relax }{figure.caption.1}{}}
\newlabel{sub@fig:network}{{b}{2}{Phylogenetic network\relax }{figure.caption.1}{}}
\@writefile{lof}{\contentsline {figure}{\numberline {1}{\ignorespaces Illustration of MUL-trees and phylogenetic networks. The leaves of a MUL-tree are not uniquely labeled. The leaves of a phylogenetic network are uniquely labeled, but it has nodes of in-degree $2$. \relax }}{2}{figure.caption.1}\protected@file@percent }
\newlabel{fig:nearIso}{{1}{2}{Illustration of MUL-trees and phylogenetic networks. The leaves of a MUL-tree are not uniquely labeled. The leaves of a phylogenetic network are uniquely labeled, but it has nodes of in-degree $2$. \relax }{figure.caption.1}{}}
\@writefile{toc}{\contentsline {section}{\numberline {3}Materials and methods}{2}{section.3}\protected@file@percent }
\@writefile{toc}{\contentsline {subsection}{\numberline {{3.1}}MUL-tree Construction}{2}{subsection.3.1}\protected@file@percent }
\@writefile{toc}{\contentsline {subsubsection}{\numberline {{{3.1}.1}}Greedy Consensus MUL-tree and PADRE}{2}{subsubsection.3.1.1}\protected@file@percent }
\citation{lott2009inferring}
\citation{lott2009inferring}
\citation{huber2008complexity}
\@writefile{toc}{\contentsline {subsubsection}{\numberline {{{3.1}.2}}Reducing the number of clusters in Polyphest}{3}{subsubsection.3.1.2}\protected@file@percent }
\newlabel{def:approx_compatible}{{1}{3}{}{definition.1}{}}
\@writefile{toc}{\contentsline {paragraph}{Approximate compatibility graph construction}{3}{problem.1}\protected@file@percent }
\@writefile{toc}{\contentsline {paragraph}{An integer linear programming solution}{3}{problem.1}\protected@file@percent }
\@writefile{loa}{\contentsline {algorithm}{\numberline {1}{\ignorespaces MUL-tree reconstruction algorithm\relax }}{3}{algorithm.1}\protected@file@percent }
\newlabel{alg:cluster}{{1}{3}{MUL-tree reconstruction algorithm\relax }{algorithm.1}{}}
\citation{huber2006reconstructing}
\citation{huber2006reconstructing}
\citation{jones2012sim}
\citation{jones2013statistical,jones2017}
\citation{jones2017}
\citation{rambaut1997seq}
\citation{iqtree2}
\@writefile{loa}{\contentsline {algorithm}{\numberline {2}{\ignorespaces Network Construction Algorithm\relax }}{4}{algorithm.2}\protected@file@percent }
\newlabel{alg:net}{{2}{4}{Network Construction Algorithm\relax }{algorithm.2}{}}
\@writefile{toc}{\contentsline {subsection}{\numberline {{3.2}}Network Construction}{4}{subsection.3.2}\protected@file@percent }
\@writefile{toc}{\contentsline {section}{\numberline {4}Results}{4}{section.4}\protected@file@percent }
\@writefile{toc}{\contentsline {subsection}{\numberline {{4.1}}Simulation study}{4}{subsection.4.1}\protected@file@percent }
\@writefile{toc}{\contentsline {paragraph}{Simulation setup}{4}{section*.2}\protected@file@percent }
\citation{hagberg2008exploring}
\citation{nakhleh2010metric}
\citation{nakhleh2010metric}
\citation{robinson1981comparison}
\@writefile{toc}{\contentsline {paragraph}{Evaluation metrics}{5}{section*.2}\protected@file@percent }
\@writefile{toc}{\contentsline {subsubsection}{\numberline {{{4.1}.1}}Data characteristics}{5}{subsubsection.4.1.1}\protected@file@percent }
\@writefile{toc}{\contentsline {subsubsection}{\numberline {{{4.1}.2}}Accuracy of MUL-tree reconstruction}{5}{subsubsection.4.1.2}\protected@file@percent }
\@writefile{lof}{\contentsline {figure}{\numberline {2}{\ignorespaces MUL-tree reconstruction error. The normalized approximate graph edit distance between the true MUL-tree and the MUL-tree reconstructed from true gene trees (top) and from estimated gene trees (bottom). Results are shown for 10 replicate data sets. \relax }}{5}{figure.caption.3}\protected@file@percent }
\newlabel{fig:multreeGED}{{2}{5}{MUL-tree reconstruction error. The normalized approximate graph edit distance between the true MUL-tree and the MUL-tree reconstructed from true gene trees (top) and from estimated gene trees (bottom). Results are shown for 10 replicate data sets. \relax }{figure.caption.3}{}}
\@writefile{toc}{\contentsline {subsubsection}{\numberline {{{4.1}.3}}Accuracy of network reconstruction}{5}{subsubsection.4.1.3}\protected@file@percent }
\citation{marcussen2014ancient}
\citation{yan2022mpallopp}
\citation{marcussen2014ancient}
\@writefile{lof}{\contentsline {figure}{\numberline {3}{\ignorespaces Species network estimation error. The normalized network distance between the true network and the network reconstructed from true gene trees (top) and from estimated gene trees (bottom). Results are shown for 10 replicate data sets. \relax }}{6}{figure.caption.4}\protected@file@percent }
\newlabel{fig:neterror}{{3}{6}{Species network estimation error. The normalized network distance between the true network and the network reconstructed from true gene trees (top) and from estimated gene trees (bottom). Results are shown for 10 replicate data sets. \relax }{figure.caption.4}{}}
\@writefile{lof}{\contentsline {figure}{\numberline {4}{\ignorespaces Impact of isomorphic threshold on species network error. Results are shown across various scenarios considering different numbers of genes and data types (true and estimated gene trees). \relax }}{6}{figure.caption.5}\protected@file@percent }
\newlabel{fig:iso}{{4}{6}{Impact of isomorphic threshold on species network error. Results are shown across various scenarios considering different numbers of genes and data types (true and estimated gene trees). \relax }{figure.caption.5}{}}
\@writefile{toc}{\contentsline {subsubsection}{\numberline {{{4.1}.4}}Runtime}{6}{subsubsection.4.1.4}\protected@file@percent }
\@writefile{lof}{\contentsline {figure}{\numberline {5}{\ignorespaces Average running time (minutes) measured by wall-clock time on simulated data under scenario F (5-taxon with 3 reticulations). Error bars represent the standard deviation. Inferences were performed on estimated gene trees.  \relax }}{6}{figure.caption.6}\protected@file@percent }
\newlabel{fig:F_runtime}{{5}{6}{Average running time (minutes) measured by wall-clock time on simulated data under scenario F (5-taxon with 3 reticulations). Error bars represent the standard deviation. Inferences were performed on estimated gene trees.  \relax }{figure.caption.6}{}}
\@writefile{toc}{\contentsline {subsection}{\numberline {{4.2}}Empirical data analysis}{6}{subsection.4.2}\protected@file@percent }
\bibstyle{natbib}
\bibdata{reference}
\bibcite{blischak2018integrating}{{1}{2018}{{Blischak {\em  et~al.}}}{{Blischak, Mabry, Conant, and Pires}}}
\bibcite{dehal2005two}{{2}{2005}{{Dehal and Boore}}{{Dehal and Boore}}}
\bibcite{elworth2019advances}{{3}{2019}{{Elworth {\em  et~al.}}}{{Elworth, Ogilvie, Zhu, and Nakhleh}}}
\bibcite{hagberg2008exploring}{{4}{2008}{{Hagberg {\em  et~al.}}}{{Hagberg, Swart, and S~Chult}}}
\bibcite{heslop2023polyploidy}{{5}{2023}{{Heslop-Harrison {\em  et~al.}}}{{Heslop-Harrison, Schwarzacher, and Liu}}}
\bibcite{holland1999gene}{{6}{1999}{{Holland}}{{Holland}}}
\bibcite{huber2023autopolyploidy}{{7}{2023}{{Huber and Maher}}{{Huber and Maher}}}
\bibcite{huber2006reconstructing}{{8}{2006}{{Huber {\em  et~al.}}}{{Huber, Oxelman, Lott, and Moulton}}}
\bibcite{huber2008complexity}{{9}{2008}{{Huber {\em  et~al.}}}{{Huber, Lott, Moulton, and Spillner}}}
\bibcite{huber2016folding}{{10}{2016}{{Huber {\em  et~al.}}}{{Huber, Moulton, Steel, and Wu}}}
\bibcite{jones2012sim}{{11}{2012}{{Jones}}{{Jones}}}
\bibcite{jones2017}{{12}{2017}{{Jones}}{{Jones}}}
\bibcite{jones2013statistical}{{13}{2013}{{Jones {\em  et~al.}}}{{Jones, Sagitov, and Oxelman}}}
\bibcite{lott2009inferring}{{14}{2009}{{Lott {\em  et~al.}}}{{Lott, Spillner, Huber, Petri, Oxelman, and Moulton}}}
\bibcite{marcussen2014ancient}{{15}{2014}{{Marcussen {\em  et~al.}}}{{Marcussen, Sandve, Heier, Spannagl, Pfeifer, Jakobsen, Wulff, Steuernagel, Mayer, Olsen, {\em  et~al.}}}}
\bibcite{iqtree2}{{16}{2020}{{Minh {\em  et~al.}}}{{Minh, Schmidt, Chernomor, Schrempf, Woodhams, von Haeseler, and Lanfear}}}
\bibcite{mirarab2021multispecies}{{17}{2021}{{Mirarab {\em  et~al.}}}{{Mirarab, Nakhleh, and Warnow}}}
\bibcite{nakhleh2010metric}{{18}{2010}{{Nakhleh}}{{Nakhleh}}}
\bibcite{nei1997evolution}{{19}{1997}{{Nei {\em  et~al.}}}{{Nei, Gu, and Sitnikova}}}
\bibcite{oxelman2017phylogenetics}{{20}{2017}{{Oxelman {\em  et~al.}}}{{Oxelman, Brysting, Jones, Marcussen, Oberprieler, and Pfeil}}}
\bibcite{rambaut1997seq}{{21}{1997}{{Rambaut and Grassly}}{{Rambaut and Grassly}}}
\bibcite{robinson1981comparison}{{22}{1981}{{Robinson and Foulds}}{{Robinson and Foulds}}}
\bibcite{sattler2016polyploidy}{{23}{2016}{{Sattler {\em  et~al.}}}{{Sattler, Carvalho, and Clarindo}}}
\bibcite{semple2003phylogenetics}{{24}{2003}{{Semple {\em  et~al.}}}{{Semple, Steel, {\em  et~al.}}}}
\bibcite{thomas2017gene}{{25}{2017}{{Thomas {\em  et~al.}}}{{Thomas, Ather, and Hahn}}}
\bibcite{yan2022mpallopp}{{26}{2021}{{Yan {\em  et~al.}}}{{Yan, Cao, Liu, Ogilvie, and Nakhleh}}}
\global\@namedef{@lastpage@}{7}
\@writefile{lof}{\contentsline {figure}{\numberline {6}{\ignorespaces Bread wheat phylogenies. The taxa are ``TaA'' (\textit  {Triticum aestivum A subgenome}), ``TaB'' (\textit  {T. aestivum B subgenome}), ``TaD'' (\textit  {T. aestivum D subgenome}), ``Tu'' (\textit  {T. urartu}), ``Tm'' (\textit  {T. monococcum}), ``Ash'' (\textit  {Aegilops sharonensis}), ``Asp'' (\textit  {Ae. speltoides}), ``At'' (\textit  {Ae. tauschii}), ``Hv'' (\textit  {Hordeum vulgare}), ``Bd'' (\textit  {Brachypodium distachyon}), and ``Os'' (\textit  {Oryza sativa}). \relax }}{7}{figure.caption.7}\protected@file@percent }
\newlabel{fig:wheat}{{6}{7}{Bread wheat phylogenies. The taxa are ``TaA'' (\textit {Triticum aestivum A subgenome}), ``TaB'' (\textit {T. aestivum B subgenome}), ``TaD'' (\textit {T. aestivum D subgenome}), ``Tu'' (\textit {T. urartu}), ``Tm'' (\textit {T. monococcum}), ``Ash'' (\textit {Aegilops sharonensis}), ``Asp'' (\textit {Ae. speltoides}), ``At'' (\textit {Ae. tauschii}), ``Hv'' (\textit {Hordeum vulgare}), ``Bd'' (\textit {Brachypodium distachyon}), and ``Os'' (\textit {Oryza sativa}). \relax }{figure.caption.7}{}}
\@writefile{toc}{\contentsline {section}{\numberline {5}Discussion}{7}{section.5}\protected@file@percent }
\expandafter\ifx\csname c@myauthcount@totc\endcsname\relax\newcounter{myauthcount@totc}\fi\setcounter{myauthcount@totc}{3}
\expandafter\ifx\csname c@myhistorycount@totc\endcsname\relax\newcounter{myhistorycount@totc}\fi\setcounter{myhistorycount@totc}{0}
\expandafter\ifx\csname c@myaddcount@totc\endcsname\relax\newcounter{myaddcount@totc}\fi\setcounter{myaddcount@totc}{2}
