# Supplementary material for: Polyphest: fast polyploid phylogeny estimation
Source: Bioinformatics. 2024 Sep 4;40(Suppl 2):ii20–8. doi: 10.1093/bioinformatics/btae390 (PMC11373313; doi:10.1093/bioinformatics/btae390)
Supplement: btae390_Supplementary_Data [file btae390_supplementary_data.zip › PolyphestManuscript.bbl]

\begin{thebibliography}{}

\bibitem[Blischak {\em et~al.}(2018)Blischak, Mabry, Conant, and
  Pires]{blischak2018integrating}
Blischak, P.~D.  {\em et~al.} (2018).
\newblock Integrating networks, phylogenomics, and population genomics for the
  study of polyploidy.
\newblock {\em Annual Review of Ecology, Evolution, and Systematics\/}, {\bf
  49}, 253--278.

\bibitem[Dehal and Boore(2005)Dehal and Boore]{dehal2005two}
Dehal, P. and Boore, J.~L. (2005).
\newblock Two rounds of whole genome duplication in the ancestral vertebrate.
\newblock {\em PLoS biology\/}, {\bf 3}(10), e314.

\bibitem[Elworth {\em et~al.}(2019)Elworth, Ogilvie, Zhu, and
  Nakhleh]{elworth2019advances}
Elworth, R.~L.  {\em et~al.} (2019).
\newblock Advances in computational methods for phylogenetic networks in the
  presence of hybridization.
\newblock {\em Bioinformatics and phylogenetics: seminal contributions of
  Bernard Moret\/}, pages 317--360.

\bibitem[Hagberg {\em et~al.}(2008)Hagberg, Swart, and
  S~Chult]{hagberg2008exploring}
Hagberg, A.  {\em et~al.} (2008).
\newblock Exploring network structure, dynamics, and function using networkx.
\newblock Technical report, Los Alamos National Lab.(LANL), Los Alamos, NM
  (United States).

\bibitem[Heslop-Harrison {\em et~al.}(2023)Heslop-Harrison, Schwarzacher, and
  Liu]{heslop2023polyploidy}
Heslop-Harrison, J.  {\em et~al.} (2023).
\newblock Polyploidy: its consequences and enabling role in plant
  diversification and evolution.
\newblock {\em Annals of Botany\/}, {\bf 131}(1), 1--10.

\bibitem[Holland(1999)Holland]{holland1999gene}
Holland, P.~W. (1999).
\newblock Gene duplication: past, present and future.
\newblock volume~10, pages 541--547. Elsevier.

\bibitem[Huber and Maher(2023)Huber and Maher]{huber2023autopolyploidy}
Huber, K.~T. and Maher, L.~J. (2023).
\newblock Autopolyploidy, allopolyploidy, and phylogenetic networks with
  horizontal arcs.
\newblock {\em Bulletin of Mathematical Biology\/}, {\bf 85}(5), 40.

\bibitem[Huber {\em et~al.}(2006)Huber, Oxelman, Lott, and
  Moulton]{huber2006reconstructing}
Huber, K.~T.  {\em et~al.} (2006).
\newblock Reconstructing the evolutionary history of polyploids from
  multilabeled trees.
\newblock {\em Molecular Biology and Evolution\/}, {\bf 23}(9), 1784--1791.

\bibitem[Huber {\em et~al.}(2008)Huber, Lott, Moulton, and
  Spillner]{huber2008complexity}
Huber, K.~T.  {\em et~al.} (2008).
\newblock The complexity of deriving multi-labeled trees from bipartitions.
\newblock {\em Journal of Computational Biology\/}, {\bf 15}(6), 639--651.

\bibitem[Huber {\em et~al.}(2016)Huber, Moulton, Steel, and
  Wu]{huber2016folding}
Huber, K.~T.  {\em et~al.} (2016).
\newblock Folding and unfolding phylogenetic trees and networks.
\newblock {\em Journal of mathematical biology\/}, {\bf 73}, 1761--1780.

\bibitem[Jones(2012)Jones]{jones2012sim}
Jones, G. (2012).
\newblock Simulations for allopolyploid networks: {AlloppDT}.
\newblock \url{http://www.indriid.com/goteborg/2012-09-01-simulations.pdf}.

\bibitem[Jones(2017)Jones]{jones2017}
Jones, G. (2017).
\newblock Bayesian phylogenetic analysis for diploid and allotetraploid species
  networks.
\newblock {\em bioRxiv\/}.

\bibitem[Jones {\em et~al.}(2013)Jones, Sagitov, and
  Oxelman]{jones2013statistical}
Jones, G.  {\em et~al.} (2013).
\newblock Statistical inference of allopolyploid species networks in the
  presence of incomplete lineage sorting.
\newblock {\em Systematic Biology\/}, {\bf 62}(3), 467--478.

\bibitem[Lott {\em et~al.}(2009)Lott, Spillner, Huber, Petri, Oxelman, and
  Moulton]{lott2009inferring}
Lott, M.  {\em et~al.} (2009).
\newblock Inferring polyploid phylogenies from multiply-labeled gene trees.
\newblock {\em BMC evolutionary biology\/}, {\bf 9}(1), 1--11.

\bibitem[Marcussen {\em et~al.}(2014)Marcussen, Sandve, Heier, Spannagl,
  Pfeifer, Jakobsen, Wulff, Steuernagel, Mayer, Olsen, {\em
  et~al.}]{marcussen2014ancient}
Marcussen, T.  {\em et~al.} (2014).
\newblock Ancient hybridizations among the ancestral genomes of bread wheat.
\newblock {\em Science\/}, {\bf 345}(6194), 1250092.

\bibitem[Minh {\em et~al.}(2020)Minh, Schmidt, Chernomor, Schrempf, Woodhams,
  von Haeseler, and Lanfear]{iqtree2}
Minh, B.~Q.  {\em et~al.} (2020).
\newblock {IQ-TREE 2: new models and efficient methods for phylogenetic
  inference in the genomic era}.
\newblock {\em Molecular Biology and Evolution\/}, {\bf 37}(5), 1530--1534.

\bibitem[Mirarab {\em et~al.}(2021)Mirarab, Nakhleh, and
  Warnow]{mirarab2021multispecies}
Mirarab, S.  {\em et~al.} (2021).
\newblock Multispecies coalescent: theory and applications in phylogenetics.
\newblock {\em Annual Review of Ecology, Evolution, and Systematics\/}, {\bf
  52}, 247--268.

\bibitem[Nakhleh(2010)Nakhleh]{nakhleh2010metric}
Nakhleh, L. (2010).
\newblock A metric on the space of reduced phylogenetic networks.
\newblock {\em IEEE/ACM Transactions on Computational Biology and
  Bioinformatics (TCBB)\/}, {\bf 7}(2), 218--222.

\bibitem[Nei {\em et~al.}(1997)Nei, Gu, and Sitnikova]{nei1997evolution}
Nei, M.  {\em et~al.} (1997).
\newblock Evolution by the birth-and-death process in multigene families of the
  vertebrate immune system.
\newblock {\em Proceedings of the National Academy of Sciences\/}, {\bf
  94}(15), 7799--7806.

\bibitem[Oxelman {\em et~al.}(2017)Oxelman, Brysting, Jones, Marcussen,
  Oberprieler, and Pfeil]{oxelman2017phylogenetics}
Oxelman, B.  {\em et~al.} (2017).
\newblock Phylogenetics of allopolyploids.
\newblock {\em Annual Review of Ecology, Evolution, and Systematics\/}, {\bf
  48}, 543--557.

\bibitem[Rambaut and Grassly(1997)Rambaut and Grassly]{rambaut1997seq}
Rambaut, A. and Grassly, N.~C. (1997).
\newblock Seq-{G}en: an application for the {M}onte {C}arlo simulation of {DNA}
  sequence evolution along phylogenetic trees.
\newblock {\em Bioinformatics\/}, {\bf 13}(3), 235--238.

\bibitem[Robinson and Foulds(1981)Robinson and Foulds]{robinson1981comparison}
Robinson, D.~F. and Foulds, L.~R. (1981).
\newblock Comparison of phylogenetic trees.
\newblock {\em Mathematical biosciences\/}, {\bf 53}(1-2), 131--147.

\bibitem[Sattler {\em et~al.}(2016)Sattler, Carvalho, and
  Clarindo]{sattler2016polyploidy}
Sattler, M.~C.  {\em et~al.} (2016).
\newblock The polyploidy and its key role in plant breeding.
\newblock {\em Planta\/}, {\bf 243}, 281--296.

\bibitem[Semple {\em et~al.}(2003)Semple, Steel, {\em
  et~al.}]{semple2003phylogenetics}
Semple, C.  {\em et~al.} (2003).
\newblock {\em Phylogenetics\/}, volume~24.
\newblock Oxford University Press on Demand.

\bibitem[Thomas {\em et~al.}(2017)Thomas, Ather, and Hahn]{thomas2017gene}
Thomas, G.~W.  {\em et~al.} (2017).
\newblock Gene-tree reconciliation with mul-trees to resolve polyploidy events.
\newblock {\em Systematic biology\/}, {\bf 66}(6), 1007--1018.

\bibitem[Yan {\em et~al.}(2021)Yan, Cao, Liu, Ogilvie, and
  Nakhleh]{yan2022mpallopp}
Yan, Z.  {\em et~al.} (2021).
\newblock {Maximum Parsimony Inference of Phylogenetic Networks in the Presence
  of Polyploid Complexes}.
\newblock {\em Systematic Biology\/}, {\bf 71}(3), 706--720.

\end{thebibliography}
