# Supplementary material for: Polyphest: fast polyploid phylogeny estimation
Source: Bioinformatics. 2024 Sep 4;40(Suppl 2):ii20–8. doi: 10.1093/bioinformatics/btae390 (PMC11373313; doi:10.1093/bioinformatics/btae390)
Supplement: btae390_Supplementary_Data [file btae390_supplementary_data.zip › PolyphestManuscript.blg]

This is BibTeX, Version 0.99d (TeX Live 2019)
Capacity: max_strings=200000, hash_size=200000, hash_prime=170003
The top-level auxiliary file: PolyphestManuscript.aux
The style file: natbib.bst
Database file #1: reference.bib
Warning--empty booktitle in holland1999gene
Warning--can't use both volume and number fields in holland1999gene
You've used 26 entries,
            2401 wiz_defined-function locations,
            704 strings with 9298 characters,
and the built_in function-call counts, 13199 in all, are:
= -- 1323
> -- 679
< -- 12
+ -- 215
- -- 187
* -- 1253
:= -- 2223
add.period$ -- 140
call.type$ -- 26
change.case$ -- 160
chr.to.int$ -- 26
cite$ -- 28
duplicate$ -- 550
empty$ -- 855
format.name$ -- 221
if$ -- 2622
int.to.chr$ -- 1
int.to.str$ -- 0
missing$ -- 25
newline$ -- 133
num.names$ -- 104
pop$ -- 163
preamble$ -- 1
purify$ -- 160
quote$ -- 0
skip$ -- 363
stack$ -- 0
substring$ -- 907
swap$ -- 128
text.length$ -- 4
text.prefix$ -- 0
top$ -- 0
type$ -- 231
warning$ -- 2
while$ -- 118
width$ -- 0
write$ -- 339
(There were 2 warnings)
