# Supplementary material for: Polyphest: fast polyploid phylogeny estimation
Source: Bioinformatics. 2024 Sep 4;40(Suppl 2):ii20–8. doi: 10.1093/bioinformatics/btae390 (PMC11373313; doi:10.1093/bioinformatics/btae390)
Supplement: btae390_Supplementary_Data [file btae390_supplementary_data.zip › PolyphestManuscript.fdb_latexmk]

# Fdb version 4
["bibtex PolyphestManuscript"] 1716259388.14028 "PolyphestManuscript.aux" "PolyphestManuscript.bbl" "PolyphestManuscript" 1716259389.76637 0
  "./natbib.bst" 1716255596 25265 508dda9ea844ef2fa2d701bf1a842709 ""
  "./reference.bib" 1716258068.78215 12058 7777c375bce92e26790bb5a8a06446bc ""
  "PolyphestManuscript.aux" 1716259389.40618 12470 07d256d19855a51d7fc7469769764a5d "pdflatex"
  (generated)
  "PolyphestManuscript.bbl"
  "PolyphestManuscript.blg"
  (rewritten before read)
["pdflatex"] 1716259388.26427 "PolyphestManuscript.tex" "PolyphestManuscript.pdf" "PolyphestManuscript" 1716259389.76651 0
  "/usr/local/texlive/2019/texmf-dist/fonts/enc/dvips/cm-super/cm-super-ts1.enc" 1136849721 2900 1537cc8184ad1792082cd229ecc269f4 ""
  "/usr/local/texlive/2019/texmf-dist/fonts/map/fontname/texfonts.map" 1577235249 3524 cb3e574dea2d1052e39280babc910dc8 ""
  "/usr/local/texlive/2019/texmf-dist/fonts/tfm/jknappen/ec/tcrm0600.tfm" 1136768653 1536 12e8c510d3e158fdd0e9a42e75118bd9 ""
  "/usr/local/texlive/2019/texmf-dist/fonts/tfm/public/amsfonts/cmextra/cmbsy7.tfm" 1246382020 1120 7f9f170e8aa57527ad6c49feafd45d54 ""
  "/usr/local/texlive/2019/texmf-dist/fonts/tfm/public/amsfonts/cmextra/cmex7.tfm" 1246382020 1004 54797486969f23fa377b128694d548df ""
  "/usr/local/texlive/2019/texmf-dist/fonts/tfm/public/amsfonts/cmextra/cmex8.tfm" 1246382020 988 bdf658c3bfc2d96d3c8b02cfc1c94c20 ""
  "/usr/local/texlive/2019/texmf-dist/fonts/tfm/public/amsfonts/cmextra/cmex9.tfm" 1246382020 996 a18840b13b499c08ac2de96a99eda4bc ""
  "/usr/local/texlive/2019/texmf-dist/fonts/tfm/public/amsfonts/cmextra/cmmib7.tfm" 1246382020 1508 6e807ff901c35a5f1fde0ca275533df8 ""
  "/usr/local/texlive/2019/texmf-dist/fonts/tfm/public/amsfonts/symbols/msam10.tfm" 1246382020 916 f87d7c45f9c908e672703b83b72241a3 ""
  "/usr/local/texlive/2019/texmf-dist/fonts/tfm/public/amsfonts/symbols/msam5.tfm" 1246382020 924 9904cf1d39e9767e7a3622f2a125a565 ""
  "/usr/local/texlive/2019/texmf-dist/fonts/tfm/public/amsfonts/symbols/msam7.tfm" 1246382020 928 2dc8d444221b7a635bb58038579b861a ""
  "/usr/local/texlive/2019/texmf-dist/fonts/tfm/public/amsfonts/symbols/msbm10.tfm" 1246382020 908 2921f8a10601f252058503cc6570e581 ""
  "/usr/local/texlive/2019/texmf-dist/fonts/tfm/public/amsfonts/symbols/msbm5.tfm" 1246382020 940 75ac932a52f80982a9f8ea75d03a34cf ""
  "/usr/local/texlive/2019/texmf-dist/fonts/tfm/public/amsfonts/symbols/msbm7.tfm" 1246382020 940 228d6584342e91276bf566bcf9716b83 ""
  "/usr/local/texlive/2019/texmf-dist/fonts/tfm/public/cm/cmb10.tfm" 1136768653 1336 fb32298c2d61d0c4b59f3065fdd6def9 ""
  "/usr/local/texlive/2019/texmf-dist/fonts/tfm/public/cm/cmbsy10.tfm" 1136768653 1116 4e6ba9d7914baa6482fd69f67d126380 ""
  "/usr/local/texlive/2019/texmf-dist/fonts/tfm/public/cm/cmbx12.tfm" 1136768653 1324 c910af8c371558dc20f2d7822f66fe64 ""
  "/usr/local/texlive/2019/texmf-dist/fonts/tfm/public/cm/cmbx6.tfm" 1136768653 1344 8a0be4fe4d376203000810ad4dc81558 ""
  "/usr/local/texlive/2019/texmf-dist/fonts/tfm/public/cm/cmbx7.tfm" 1136768653 1336 3125ccb448c1a09074e3aa4a9832f130 ""
  "/usr/local/texlive/2019/texmf-dist/fonts/tfm/public/cm/cmbx9.tfm" 1136768653 1328 5442e22a7072966dbaf88ca900acf3f0 ""
  "/usr/local/texlive/2019/texmf-dist/fonts/tfm/public/cm/cmbxti10.tfm" 1136768653 1532 9162035f4e7176612125649e348e2195 ""
  "/usr/local/texlive/2019/texmf-dist/fonts/tfm/public/cm/cmcsc10.tfm" 1136768653 1300 63a6111ee6274895728663cf4b4e7e81 ""
  "/usr/local/texlive/2019/texmf-dist/fonts/tfm/public/cm/cmex10.tfm" 1136768653 992 662f679a0b3d2d53c1b94050fdaa3f50 ""
  "/usr/local/texlive/2019/texmf-dist/fonts/tfm/public/cm/cmmi5.tfm" 1136768653 1508 3b32edd0d68f6498a5a375e78f9edc5e ""
  "/usr/local/texlive/2019/texmf-dist/fonts/tfm/public/cm/cmmi6.tfm" 1136768653 1512 f21f83efb36853c0b70002322c1ab3ad ""
  "/usr/local/texlive/2019/texmf-dist/fonts/tfm/public/cm/cmmi7.tfm" 1136768653 1528 e2423ae06dc7dee599cceb79d1c9dc32 ""
  "/usr/local/texlive/2019/texmf-dist/fonts/tfm/public/cm/cmmi9.tfm" 1136768653 1524 d89e2d087a9828407a196f428428ef4a ""
  "/usr/local/texlive/2019/texmf-dist/fonts/tfm/public/cm/cmmib10.tfm" 1136768653 1524 554068197b70979a55370e6c6495f441 ""
  "/usr/local/texlive/2019/texmf-dist/fonts/tfm/public/cm/cmr10.tfm" 1136768653 1296 45809c5a464d5f32c8f98ba97c1bb47f ""
  "/usr/local/texlive/2019/texmf-dist/fonts/tfm/public/cm/cmr12.tfm" 1136768653 1288 655e228510b4c2a1abe905c368440826 ""
  "/usr/local/texlive/2019/texmf-dist/fonts/tfm/public/cm/cmr5.tfm" 1136768653 1220 ad296dff3c8796c18053ab7b9f86ad7c ""
  "/usr/local/texlive/2019/texmf-dist/fonts/tfm/public/cm/cmr6.tfm" 1136768653 1300 b62933e007d01cfd073f79b963c01526 ""
  "/usr/local/texlive/2019/texmf-dist/fonts/tfm/public/cm/cmr7.tfm" 1136768653 1300 53d07721103816e093902637bc167021 ""
  "/usr/local/texlive/2019/texmf-dist/fonts/tfm/public/cm/cmr8.tfm" 1136768653 1292 21c1c5bfeaebccffdb478fd231a0997d ""
  "/usr/local/texlive/2019/texmf-dist/fonts/tfm/public/cm/cmr9.tfm" 1136768653 1292 6b21b9c2c7bebb38aa2273f7ca0fb3af ""
  "/usr/local/texlive/2019/texmf-dist/fonts/tfm/public/cm/cmss8.tfm" 1136768653 1296 d77f431d10d47c8ea2cc18cf45346274 ""
  "/usr/local/texlive/2019/texmf-dist/fonts/tfm/public/cm/cmss9.tfm" 1136768653 1320 49357c421c0d469f88b867dd0c3d10e8 ""
  "/usr/local/texlive/2019/texmf-dist/fonts/tfm/public/cm/cmsy5.tfm" 1136768653 1112 14d5d5f6bd3c949edecb5b872f295553 ""
  "/usr/local/texlive/2019/texmf-dist/fonts/tfm/public/cm/cmsy6.tfm" 1136768653 1116 933a60c408fc0a863a92debe84b2d294 ""
  "/usr/local/texlive/2019/texmf-dist/fonts/tfm/public/cm/cmsy7.tfm" 1136768653 1120 2b3f9b25605010c69bc328bea6ac000f ""
  "/usr/local/texlive/2019/texmf-dist/fonts/tfm/public/cm/cmsy9.tfm" 1136768653 1116 25a7bf822c58caf309a702ef79f4afbb ""
  "/usr/local/texlive/2019/texmf-dist/fonts/tfm/public/cm/cmti7.tfm" 1136768653 1492 86331993fe614793f5e7e755835c31c5 ""
  "/usr/local/texlive/2019/texmf-dist/fonts/tfm/public/cm/cmti8.tfm" 1136768653 1504 1747189e0441d1c18f3ea56fafc1c480 ""
  "/usr/local/texlive/2019/texmf-dist/fonts/tfm/public/cm/cmti9.tfm" 1136768653 1476 cccc6cc4935c18ec3d5623b77ecb8b74 ""
  "/usr/local/texlive/2019/texmf-dist/fonts/tfm/public/cm/cmtt8.tfm" 1136768653 768 d7b9a2629a0c353102ad947dc9221d49 ""
  "/usr/local/texlive/2019/texmf-dist/fonts/tfm/public/cm/cmtt9.tfm" 1136768653 764 c98a2af25c99b73a368cf7336e255190 ""
  "/usr/local/texlive/2019/texmf-dist/fonts/tfm/public/rsfs/rsfs10.tfm" 1229303445 688 37338d6ab346c2f1466b29e195316aa4 ""
  "/usr/local/texlive/2019/texmf-dist/fonts/tfm/public/rsfs/rsfs5.tfm" 1229303445 684 3a51bd4fd9600428d5264cf25f04bb9a ""
  "/usr/local/texlive/2019/texmf-dist/fonts/tfm/public/rsfs/rsfs7.tfm" 1229303445 692 1b6510779f0f05e9cbf03e0f6c8361e6 ""
  "/usr/local/texlive/2019/texmf-dist/fonts/type1/public/amsfonts/cm/cmb10.pfb" 1248133631 31983 9e890a566b02a404d2efb4a691903f83 ""
  "/usr/local/texlive/2019/texmf-dist/fonts/type1/public/amsfonts/cm/cmbx12.pfb" 1248133631 32080 340ef9bf63678554ee606688e7b5339d ""
  "/usr/local/texlive/2019/texmf-dist/fonts/type1/public/amsfonts/cm/cmbx6.pfb" 1248133631 32378 2b20eba6bb36c716382b6d96240eaa69 ""
  "/usr/local/texlive/2019/texmf-dist/fonts/type1/public/amsfonts/cm/cmbx7.pfb" 1248133631 32007 e8fa0078355f39467039935974716569 ""
  "/usr/local/texlive/2019/texmf-dist/fonts/type1/public/amsfonts/cm/cmbx9.pfb" 1248133631 32298 c6d25bb16d1eac01ebdc6d7084126a1e ""
  "/usr/local/texlive/2019/texmf-dist/fonts/type1/public/amsfonts/cm/cmbxti10.pfb" 1248133631 36554 b67dc2cfa451409e100b3fcf5f506509 ""
  "/usr/local/texlive/2019/texmf-dist/fonts/type1/public/amsfonts/cm/cmcsc10.pfb" 1248133631 32001 6aeea3afe875097b1eb0da29acd61e28 ""
  "/usr/local/texlive/2019/texmf-dist/fonts/type1/public/amsfonts/cm/cmmi5.pfb" 1248133631 37912 77d683123f92148345f3fc36a38d9ab1 ""
  "/usr/local/texlive/2019/texmf-dist/fonts/type1/public/amsfonts/cm/cmmi7.pfb" 1248133631 36281 c355509802a035cadc5f15869451dcee ""
  "/usr/local/texlive/2019/texmf-dist/fonts/type1/public/amsfonts/cm/cmr10.pfb" 1248133631 35752 024fb6c41858982481f6968b5fc26508 ""
  "/usr/local/texlive/2019/texmf-dist/fonts/type1/public/amsfonts/cm/cmr12.pfb" 1248133631 32722 d7379af29a190c3f453aba36302ff5a9 ""
  "/usr/local/texlive/2019/texmf-dist/fonts/type1/public/amsfonts/cm/cmr5.pfb" 1248133631 31809 8670ca339bf94e56da1fc21c80635e2a ""
  "/usr/local/texlive/2019/texmf-dist/fonts/type1/public/amsfonts/cm/cmr6.pfb" 1248133631 32734 69e00a6b65cedb993666e42eedb3d48f ""
  "/usr/local/texlive/2019/texmf-dist/fonts/type1/public/amsfonts/cm/cmr7.pfb" 1248133631 32762 224316ccc9ad3ca0423a14971cfa7fc1 ""
  "/usr/local/texlive/2019/texmf-dist/fonts/type1/public/amsfonts/cm/cmr8.pfb" 1248133631 32726 0a1aea6fcd6468ee2cf64d891f5c43c8 ""
  "/usr/local/texlive/2019/texmf-dist/fonts/type1/public/amsfonts/cm/cmr9.pfb" 1248133631 33993 9b89b85fd2d9df0482bd47194d1d3bf3 ""
  "/usr/local/texlive/2019/texmf-dist/fonts/type1/public/amsfonts/cm/cmsy5.pfb" 1248133631 32915 7bf7720c61a5b3a7ff25b0964421c9b6 ""
  "/usr/local/texlive/2019/texmf-dist/fonts/type1/public/amsfonts/cm/cmsy7.pfb" 1248133631 32716 08e384dc442464e7285e891af9f45947 ""
  "/usr/local/texlive/2019/texmf-dist/fonts/type1/public/amsfonts/cm/cmti7.pfb" 1248133631 36607 d654cb3f2bc54f57509240071db3bffa ""
  "/usr/local/texlive/2019/texmf-dist/fonts/type1/public/amsfonts/cm/cmti8.pfb" 1248133631 35660 fb24af7afbadb71801619f1415838111 ""
  "/usr/local/texlive/2019/texmf-dist/fonts/type1/public/amsfonts/cm/cmti9.pfb" 1248133631 36310 f5ddc6715cc60deb16d9db5ded6a9391 ""
  "/usr/local/texlive/2019/texmf-dist/fonts/type1/public/amsfonts/cm/cmtt8.pfb" 1248133631 24287 6b803fa9eb1ddff9112e00519b09dd9e ""
  "/usr/local/texlive/2019/texmf-dist/fonts/type1/public/amsfonts/cm/cmtt9.pfb" 1248133631 29078 718ea4567ceff944262b0f5b0800e1d9 ""
  "/usr/local/texlive/2019/texmf-dist/fonts/type1/public/amsfonts/cmextra/cmex8.pfb" 1248133631 30273 87a352d78b6810ae5cfdc68d2fb827b2 ""
  "/usr/local/texlive/2019/texmf-dist/fonts/type1/public/amsfonts/symbols/msam7.pfb" 1248133631 33366 60462f3d16c3d0f024f1f856e64b09cd ""
  "/usr/local/texlive/2019/texmf-dist/fonts/type1/public/cm-super/sfrm0600.pfb" 1215737283 162624 9dcc92cd3b1dfe2ecc80e6da7f2eb6bd ""
  "/usr/local/texlive/2019/texmf-dist/tex/context/base/mkii/supp-pdf.mkii" 1461363279 71627 94eb9990bed73c364d7f53f960cc8c5b ""
  "/usr/local/texlive/2019/texmf-dist/tex/generic/atbegshi/atbegshi.sty" 1575674566 24708 5584a51a7101caf7e6bbf1fc27d8f7b1 ""
  "/usr/local/texlive/2019/texmf-dist/tex/generic/bigintcalc/bigintcalc.sty" 1576625341 40635 c40361e206be584d448876bba8a64a3b ""
  "/usr/local/texlive/2019/texmf-dist/tex/generic/bitset/bitset.sty" 1576016050 33961 6b5c75130e435b2bfdb9f480a09a39f9 ""
  "/usr/local/texlive/2019/texmf-dist/tex/generic/etexcmds/etexcmds.sty" 1576625273 7734 b98cbb34c81f667027c1e3ebdbfce34b ""
  "/usr/local/texlive/2019/texmf-dist/tex/generic/gettitlestring/gettitlestring.sty" 1576625223 8371 9d55b8bd010bc717624922fb3477d92e ""
  "/usr/local/texlive/2019/texmf-dist/tex/generic/iftex/iftex.sty" 1573336935 6902 30fdaf7dc5636b8e3afa306210c45cae ""
  "/usr/local/texlive/2019/texmf-dist/tex/generic/infwarerr/infwarerr.sty" 1575499628 8356 7bbb2c2373aa810be568c29e333da8ed ""
  "/usr/local/texlive/2019/texmf-dist/tex/generic/intcalc/intcalc.sty" 1576625065 31769 002a487f55041f8e805cfbf6385ffd97 ""
  "/usr/local/texlive/2019/texmf-dist/tex/generic/kvdefinekeys/kvdefinekeys.sty" 1576878844 5412 d5a2436094cd7be85769db90f29250a6 ""
  "/usr/local/texlive/2019/texmf-dist/tex/generic/kvsetkeys/kvsetkeys.sty" 1576624944 13807 952b0226d4efca026f0e19dd266dcc22 ""
  "/usr/local/texlive/2019/texmf-dist/tex/generic/ltxcmds/ltxcmds.sty" 1576624883 18552 1e1cc7b75da0dfaacce7cdcb27d306bf ""
  "/usr/local/texlive/2019/texmf-dist/tex/generic/pdfescape/pdfescape.sty" 1576015897 19007 15924f7228aca6c6d184b115f4baa231 ""
  "/usr/local/texlive/2019/texmf-dist/tex/generic/pgf/basiclayer/pgfcore.code.tex" 1557692582 992 fb3cda354707a54fda62787a411c7c22 ""
  "/usr/local/texlive/2019/texmf-dist/tex/generic/pgf/basiclayer/pgfcorearrows.code.tex" 1546728038 43820 bc6cf5aa959817914ace33f5c6232161 ""
  "/usr/local/texlive/2019/texmf-dist/tex/generic/pgf/basiclayer/pgfcoreexternal.code.tex" 1557692582 19324 c9a64402f22bd8d81821141a357af653 ""
  "/usr/local/texlive/2019/texmf-dist/tex/generic/pgf/basiclayer/pgfcoregraphicstate.code.tex" 1546728038 6038 d639d02574be9a72f3c602c2a3510e02 ""
  "/usr/local/texlive/2019/texmf-dist/tex/generic/pgf/basiclayer/pgfcoreimage.code.tex" 1546728038 6948 284bbe3c9a7ca0a826c1c03895e69b9f ""
  "/usr/local/texlive/2019/texmf-dist/tex/generic/pgf/basiclayer/pgfcorelayers.code.tex" 1546728038 4883 a6f3eb1f71d8c4affaf43a169828b043 ""
  "/usr/local/texlive/2019/texmf-dist/tex/generic/pgf/basiclayer/pgfcoreobjects.code.tex" 1546728038 2544 3b1b198fd49f01e328adc9162a07b213 ""
  "/usr/local/texlive/2019/texmf-dist/tex/generic/pgf/basiclayer/pgfcorepathconstruct.code.tex" 1576793519 44189 1fd6229dad4c898883516c032f2ca5d2 ""
  "/usr/local/texlive/2019/texmf-dist/tex/generic/pgf/basiclayer/pgfcorepathprocessing.code.tex" 1546728038 17311 3092579be20ef0f229c42ad3f09da85c ""
  "/usr/local/texlive/2019/texmf-dist/tex/generic/pgf/basiclayer/pgfcorepathusage.code.tex" 1546728038 21302 d6c4b340248adbe650ebf6ca76bdccca ""
  "/usr/local/texlive/2019/texmf-dist/tex/generic/pgf/basiclayer/pgfcorepatterns.code.tex" 1562964315 9690 7585efa5a591822837f837bc5bc35621 ""
  "/usr/local/texlive/2019/texmf-dist/tex/generic/pgf/basiclayer/pgfcorepoints.code.tex" 1576793519 33335 942ccafe284041918d36e54696b98aa7 ""
  "/usr/local/texlive/2019/texmf-dist/tex/generic/pgf/basiclayer/pgfcorequick.code.tex" 1546728038 2965 502761b60f43ab2de5ecb2f4625163ae ""
  "/usr/local/texlive/2019/texmf-dist/tex/generic/pgf/basiclayer/pgfcorerdf.code.tex" 1546728038 5196 f8c5c775d4d6e2cb050392127cabda72 ""
  "/usr/local/texlive/2019/texmf-dist/tex/generic/pgf/basiclayer/pgfcorescopes.code.tex" 1576793519 20726 ed6ec1d6f0f35e7a93de4e79af83dbce ""
  "/usr/local/texlive/2019/texmf-dist/tex/generic/pgf/basiclayer/pgfcoreshade.code.tex" 1557692582 35249 144a6b9c4df4644618bb3a0a40472608 ""
  "/usr/local/texlive/2019/texmf-dist/tex/generic/pgf/basiclayer/pgfcoretransformations.code.tex" 1546728038 21989 266e83c51fe41eb8b8d5e6896dc71cc1 ""
  "/usr/local/texlive/2019/texmf-dist/tex/generic/pgf/basiclayer/pgfcoretransparency.code.tex" 1546728038 8842 5cc856e132fac404805c6da091779283 ""
  "/usr/local/texlive/2019/texmf-dist/tex/generic/pgf/frontendlayer/tikz/libraries/tikzlibrarysvg.path.code.tex" 1546728038 911 b7592ddc15f4a29175c9b8467ad457aa ""
  "/usr/local/texlive/2019/texmf-dist/tex/generic/pgf/frontendlayer/tikz/libraries/tikzlibrarytopaths.code.tex" 1576793519 11544 2a5d66a3270abf4ef673e8a0b7734a90 ""
  "/usr/local/texlive/2019/texmf-dist/tex/generic/pgf/frontendlayer/tikz/tikz.code.tex" 1576967981 187592 7922ceab1864698dec4c84978d5b182f ""
  "/usr/local/texlive/2019/texmf-dist/tex/generic/pgf/libraries/pgflibraryplothandlers.code.tex" 1546728038 32995 a4d54c043ae5274ceaaddeb36ad43a6f ""
  "/usr/local/texlive/2019/texmf-dist/tex/generic/pgf/libraries/pgflibrarysvg.path.code.tex" 1557692582 24742 be62a1d63aa4719554fb80eab7297054 ""
  "/usr/local/texlive/2019/texmf-dist/tex/generic/pgf/math/pgfint.code.tex" 1557692582 3063 8c415c68a0f3394e45cfeca0b65f6ee6 ""
  "/usr/local/texlive/2019/texmf-dist/tex/generic/pgf/math/pgfmath.code.tex" 1557692582 521 c70cf6ad609de83a27ee7929eb356332 ""
  "/usr/local/texlive/2019/texmf-dist/tex/generic/pgf/math/pgfmathcalc.code.tex" 1557692582 13391 933cab19c6d27039dbfc487330d1005a ""
  "/usr/local/texlive/2019/texmf-dist/tex/generic/pgf/math/pgfmathfloat.code.tex" 1557692582 104938 15f2d8bdabd6bf9ca70f62cd8e3d4940 ""
  "/usr/local/texlive/2019/texmf-dist/tex/generic/pgf/math/pgfmathfunctions.base.code.tex" 1557692582 10157 218d58ab074e5bd0d027de45ec64cc00 ""
  "/usr/local/texlive/2019/texmf-dist/tex/generic/pgf/math/pgfmathfunctions.basic.code.tex" 1576793519 28176 568b081ec39645f2db1a29fbd0c635e2 ""
  "/usr/local/texlive/2019/texmf-dist/tex/generic/pgf/math/pgfmathfunctions.code.tex" 1562964315 9054 388d21239a1b6df2cc8beaae31c976b0 ""
  "/usr/local/texlive/2019/texmf-dist/tex/generic/pgf/math/pgfmathfunctions.comparison.code.tex" 1557692582 3865 cddf7ddc80f018587c55afdcc79fc333 ""
  "/usr/local/texlive/2019/texmf-dist/tex/generic/pgf/math/pgfmathfunctions.integerarithmetics.code.tex" 1557692582 3177 27d85c44fbfe09ff3b2cf2879e3ea434 ""
  "/usr/local/texlive/2019/texmf-dist/tex/generic/pgf/math/pgfmathfunctions.misc.code.tex" 1557692582 10925 df50b8a6e5660a585e3a2bf55726dcc8 ""
  "/usr/local/texlive/2019/texmf-dist/tex/generic/pgf/math/pgfmathfunctions.random.code.tex" 1562964315 7787 1750fc3f164703caf31fc8ea9218c67e ""
  "/usr/local/texlive/2019/texmf-dist/tex/generic/pgf/math/pgfmathfunctions.round.code.tex" 1557692582 3379 cbd0948a550bd7a495a160ca6beee9ed ""
  "/usr/local/texlive/2019/texmf-dist/tex/generic/pgf/math/pgfmathfunctions.trigonometric.code.tex" 1557692582 92405 bba89470858d7b0788a9c09331c39653 ""
  "/usr/local/texlive/2019/texmf-dist/tex/generic/pgf/math/pgfmathparser.code.tex" 1576793519 36526 453db1f8626a56b5ebb0fad496d6a39f ""
  "/usr/local/texlive/2019/texmf-dist/tex/generic/pgf/math/pgfmathutil.code.tex" 1576793519 8471 b18959397c76e1e582402ab9f592ed9f ""
  "/usr/local/texlive/2019/texmf-dist/tex/generic/pgf/modules/pgfmodulematrix.code.tex" 1576793519 21201 46a4dded6619f990ac7347f99fbaac9f ""
  "/usr/local/texlive/2019/texmf-dist/tex/generic/pgf/modules/pgfmoduleparser.code.tex" 1576793519 19582 2059cbb27a6eef6c98f443fc04c35bee ""
  "/usr/local/texlive/2019/texmf-dist/tex/generic/pgf/modules/pgfmoduleplot.code.tex" 1557692582 16121 9e240115374a8d489f2f786115df83a9 ""
  "/usr/local/texlive/2019/texmf-dist/tex/generic/pgf/modules/pgfmoduleshapes.code.tex" 1576793519 43259 3e05ba63539916af2eaca603c2eda780 ""
  "/usr/local/texlive/2019/texmf-dist/tex/generic/pgf/pgf.revision.tex" 1578520427 465 1f401ab1e7fc6cb7ede39e96c66531fd ""
  "/usr/local/texlive/2019/texmf-dist/tex/generic/pgf/systemlayer/pgf.cfg" 1557692582 926 70ff613fabeb70f5d1673dc0c93987bd ""
  "/usr/local/texlive/2019/texmf-dist/tex/generic/pgf/systemlayer/pgfsys-common-pdf.def" 1557692582 5546 3586827e6032c95512b2a6682d2979a3 ""
  "/usr/local/texlive/2019/texmf-dist/tex/generic/pgf/systemlayer/pgfsys-pdftex.def" 1562964315 12603 c02869ea216d842c29d52fae8738264e ""
  "/usr/local/texlive/2019/texmf-dist/tex/generic/pgf/systemlayer/pgfsys.code.tex" 1557692582 60269 e86bc0081af83a4ad47e4500ee09a2e4 ""
  "/usr/local/texlive/2019/texmf-dist/tex/generic/pgf/systemlayer/pgfsysprotocol.code.tex" 1557692582 1896 82c274ff520f9e450ccea4e3ef4edc12 ""
  "/usr/local/texlive/2019/texmf-dist/tex/generic/pgf/systemlayer/pgfsyssoftpath.code.tex" 1557692582 7778 a25a32a10ca820357491d4c7b3ac02ea ""
  "/usr/local/texlive/2019/texmf-dist/tex/generic/pgf/utilities/pgffor.code.tex" 1562964315 23777 cb6c8f02f87d86d621f5cb92c44f4998 ""
  "/usr/local/texlive/2019/texmf-dist/tex/generic/pgf/utilities/pgfkeys.code.tex" 1576793519 36815 f7f1772c398f07af2cb741992963045c ""
  "/usr/local/texlive/2019/texmf-dist/tex/generic/pgf/utilities/pgfkeysfiltered.code.tex" 1562964315 37439 bd44d50aef702b03193f731207931834 ""
  "/usr/local/texlive/2019/texmf-dist/tex/generic/pgf/utilities/pgfrcs.code.tex" 1557692582 4494 7e5ace0ccf59408f2cf63219a5d36927 ""
  "/usr/local/texlive/2019/texmf-dist/tex/generic/pgf/utilities/pgfutil-common-lists.tex" 1557692582 7250 03b2b9fb5fa38e7ca5cc3c45860fb210 ""
  "/usr/local/texlive/2019/texmf-dist/tex/generic/pgf/utilities/pgfutil-common.tex" 1576793519 28309 488ccc6c701bbdd1bf671f708757aa5c ""
  "/usr/local/texlive/2019/texmf-dist/tex/generic/pgf/utilities/pgfutil-latex.def" 1562964315 6286 1bd76fc45da9929ab2a64f51cba3ab6f ""
  "/usr/local/texlive/2019/texmf-dist/tex/generic/uniquecounter/uniquecounter.sty" 1576624663 7008 f92eaa0a3872ed622bbf538217cd2ab7 ""
  "/usr/local/texlive/2019/texmf-dist/tex/latex/algorithmicx/algorithmicx.sty" 1160617237 26750 ce139c05a983e19ddca355b43e29c395 ""
  "/usr/local/texlive/2019/texmf-dist/tex/latex/algorithmicx/algpseudocode.sty" 1160617237 3457 d9077efe6b74c5a094199256af8d7d9a ""
  "/usr/local/texlive/2019/texmf-dist/tex/latex/algorithms/algorithm.sty" 1251330371 3249 15763257e50278eef5db1952ccde229c ""
  "/usr/local/texlive/2019/texmf-dist/tex/latex/amscls/amsthm.sty" 1513722769 12604 3dec726c041422879dc3268237f09026 ""
  "/usr/local/texlive/2019/texmf-dist/tex/latex/amsfonts/amsfonts.sty" 1359763108 5949 3f3fd50a8cc94c3d4cbf4fc66cd3df1c ""
  "/usr/local/texlive/2019/texmf-dist/tex/latex/amsfonts/amssymb.sty" 1359763108 13829 94730e64147574077f8ecfea9bb69af4 ""
  "/usr/local/texlive/2019/texmf-dist/tex/latex/amsfonts/umsa.fd" 1359763108 961 6518c6525a34feb5e8250ffa91731cff ""
  "/usr/local/texlive/2019/texmf-dist/tex/latex/amsfonts/umsb.fd" 1359763108 961 d02606146ba5601b5645f987c92e6193 ""
  "/usr/local/texlive/2019/texmf-dist/tex/latex/amsmath/amsbsy.sty" 1523134290 2211 ca7ce284ab93c8eecdc6029dc5ccbd73 ""
  "/usr/local/texlive/2019/texmf-dist/tex/latex/amsmath/amsgen.sty" 1523134290 4161 7f6eb9092061a11f87d08ed13515b48d ""
  "/usr/local/texlive/2019/texmf-dist/tex/latex/amsmath/amsmath.sty" 1580683321 85660 baee036978c7a91f4e2bba43f05e5945 ""
  "/usr/local/texlive/2019/texmf-dist/tex/latex/amsmath/amsopn.sty" 1523134290 4116 32e6abd27229755a83a8b7f18e583890 ""
  "/usr/local/texlive/2019/texmf-dist/tex/latex/amsmath/amstext.sty" 1523134290 2432 8ff93b1137020e8f21930562a874ae66 ""
  "/usr/local/texlive/2019/texmf-dist/tex/latex/anyfontsize/anyfontsize.sty" 1195838950 3901 468c107ba2ff895578a5a95fe5d4bdbe ""
  "/usr/local/texlive/2019/texmf-dist/tex/latex/atveryend/atveryend.sty" 1576191570 19336 ce7ae9438967282886b3b036cfad1e4d ""
  "/usr/local/texlive/2019/texmf-dist/tex/latex/auxhook/auxhook.sty" 1576625391 3935 57aa3c3e203a5c2effb4d2bd2efbc323 ""
  "/usr/local/texlive/2019/texmf-dist/tex/latex/base/fix-cm.sty" 1580683321 14742 0d173bd349a3411c545b594a97fb0700 ""
  "/usr/local/texlive/2019/texmf-dist/tex/latex/base/ifthen.sty" 1580683321 5159 892429808d9e0e2b3548aaefd9a06ed0 ""
  "/usr/local/texlive/2019/texmf-dist/tex/latex/base/ts1enc.def" 1580683321 7764 996679026d0382957cdad45a528f4fa8 ""
  "/usr/local/texlive/2019/texmf-dist/tex/latex/booktabs/booktabs.sty" 1579038678 6078 f1cb470c9199e7110a27851508ed7a5c ""
  "/usr/local/texlive/2019/texmf-dist/tex/latex/caption/caption.sty" 1578175482 57350 70b0c251b0022f1db12ad7dd4c1aa547 ""
  "/usr/local/texlive/2019/texmf-dist/tex/latex/caption/caption3.sty" 1578175482 62012 5e9d40ecd926a6f500919e4c7e1480de ""
  "/usr/local/texlive/2019/texmf-dist/tex/latex/caption/subcaption.sty" 1579816624 5937 3a338c8462fea6d5e61cecda091f49cf ""
  "/usr/local/texlive/2019/texmf-dist/tex/latex/changepage/chngpage.sty" 1256071977 4325 1a4bfd40b7e0a7ed0d541fef6c68f28d ""
  "/usr/local/texlive/2019/texmf-dist/tex/latex/crop/crop.sty" 1137110020 17647 bd038bc52a051ce880031a081f87ec96 ""
  "/usr/local/texlive/2019/texmf-dist/tex/latex/epstopdf-pkg/epstopdf-base.sty" 1579991033 13886 d1306dcf79a944f6988e688c1785f9ce ""
  "/usr/local/texlive/2019/texmf-dist/tex/latex/etoolbox/etoolbox.sty" 1569190624 45259 743c52a37a6e5ed83cfe0e128b2da10d ""
  "/usr/local/texlive/2019/texmf-dist/tex/latex/float/float.sty" 1137110151 6749 16d2656a1984957e674b149555f1ea1d ""
  "/usr/local/texlive/2019/texmf-dist/tex/latex/graphics-cfg/color.cfg" 1459978653 1213 620bba36b25224fa9b7e1ccb4ecb76fd ""
  "/usr/local/texlive/2019/texmf-dist/tex/latex/graphics-cfg/graphics.cfg" 1465944070 1224 978390e9c2234eab29404bc21b268d1e ""
  "/usr/local/texlive/2019/texmf-dist/tex/latex/graphics-def/pdftex.def" 1515537368 17334 520b9b85ad8a2a48eda3f643e27a5179 ""
  "/usr/local/texlive/2019/texmf-dist/tex/latex/graphics/color.sty" 1580683321 7107 12f1c5ba3c6e4a1dde3cb5a3ae4b2cd1 ""
  "/usr/local/texlive/2019/texmf-dist/tex/latex/graphics/graphics.sty" 1580683321 16932 04729abe63b66ec59ea56edcd722b058 ""
  "/usr/local/texlive/2019/texmf-dist/tex/latex/graphics/graphicx.sty" 1580683321 9067 1b996612394a52e1efe89c8bfe8a5892 ""
  "/usr/local/texlive/2019/texmf-dist/tex/latex/graphics/keyval.sty" 1580683321 2590 e3b24ff953e5b58d924f163d25380312 ""
  "/usr/local/texlive/2019/texmf-dist/tex/latex/graphics/rotating.sty" 1580683321 6982 df2e03ed1b101065d688af501de0405d ""
  "/usr/local/texlive/2019/texmf-dist/tex/latex/graphics/trig.sty" 1580683321 3976 d7fa7d81d2870d509d25b17d0245e735 ""
  "/usr/local/texlive/2019/texmf-dist/tex/latex/hycolor/hycolor.sty" 1580250785 17914 4c28a13fc3d975e6e81c9bea1d697276 ""
  "/usr/local/texlive/2019/texmf-dist/tex/latex/hyperref/hpdftex.def" 1579642962 50630 3d9728faf8630190cf601ce2cbe470d9 ""
  "/usr/local/texlive/2019/texmf-dist/tex/latex/hyperref/hyperref.sty" 1579642962 238752 60dd338d71b6a4ab2192131f73dc908b ""
  "/usr/local/texlive/2019/texmf-dist/tex/latex/hyperref/nameref.sty" 1579642962 13244 0070bcab7b5a88187847128d22faf4d8 ""
  "/usr/local/texlive/2019/texmf-dist/tex/latex/hyperref/pd1enc.def" 1579642962 14134 32b36577d311ddb6522413c7581ee968 ""
  "/usr/local/texlive/2019/texmf-dist/tex/latex/jknapltx/mathrsfs.sty" 1137110241 300 12fa6f636b617656f2810ee82cb05015 ""
  "/usr/local/texlive/2019/texmf-dist/tex/latex/jknapltx/ursfs.fd" 1137110241 548 cc4e3557704bfed27c7002773fad6c90 ""
  "/usr/local/texlive/2019/texmf-dist/tex/latex/kvoptions/kvoptions.sty" 1575152344 22520 c4c2dab203104295e1e618be7e5c0f5b ""
  "/usr/local/texlive/2019/texmf-dist/tex/latex/l3backend/l3backend-pdfmode.def" 1582554592 25404 2510469cf40ec483b3c64dfe12ba5655 ""
  "/usr/local/texlive/2019/texmf-dist/tex/latex/l3kernel/expl3.sty" 1582668316 4566 303b2899b68fe763030f74dc4ad698e0 ""
  "/usr/local/texlive/2019/texmf-dist/tex/latex/l3packages/l3keys2e/l3keys2e.sty" 1582668316 4603 e5b500fb434d6f80e6b4630e01017f1a ""
  "/usr/local/texlive/2019/texmf-dist/tex/latex/l3packages/xparse/xparse.sty" 1582668316 81639 d63c84e691daa81147f2a34a8218cae3 ""
  "/usr/local/texlive/2019/texmf-dist/tex/latex/latexconfig/epstopdf-sys.cfg" 1279039959 678 4792914a8f45be57bb98413425e4c7af ""
  "/usr/local/texlive/2019/texmf-dist/tex/latex/letltxmacro/letltxmacro.sty" 1575499565 5766 13a9e8766c47f30327caf893ece86ac8 ""
  "/usr/local/texlive/2019/texmf-dist/tex/latex/listings/listings.cfg" 1568236792 1830 bbaba8afaf42cc048ec4d4ff73467521 ""
  "/usr/local/texlive/2019/texmf-dist/tex/latex/listings/listings.sty" 1568236792 80511 830f3f1d3ab7448dd84233e9c2f6462c ""
  "/usr/local/texlive/2019/texmf-dist/tex/latex/listings/lstmisc.sty" 1568236792 77022 32914f01b528131c47be2a1040d3856d ""
  "/usr/local/texlive/2019/texmf-dist/tex/latex/mdwtools/footnote.sty" 1137110333 6005 dcbae7bf04efc282d256f60986bb2c15 ""
  "/usr/local/texlive/2019/texmf-dist/tex/latex/ms/everyshi.sty" 1177890616 3878 6aa7c08ff2621006e0603349e40a30a8 ""
  "/usr/local/texlive/2019/texmf-dist/tex/latex/multirow/multirow.sty" 1559339157 5486 a1d954b09782ba0acd8a8abfd98e1028 ""
  "/usr/local/texlive/2019/texmf-dist/tex/latex/natbib/natbib.sty" 1291685959 45456 1c8843383c0bd05870c45fa0ebea6cc2 ""
  "/usr/local/texlive/2019/texmf-dist/tex/latex/pdftexcmds/pdftexcmds.sty" 1574631863 19963 36fd8e818f9f0f32e2db8413d4970122 ""
  "/usr/local/texlive/2019/texmf-dist/tex/latex/pgf/basiclayer/pgf.sty" 1546728038 1090 d20f587ea9464d1841bd0d13d3ff9856 ""
  "/usr/local/texlive/2019/texmf-dist/tex/latex/pgf/basiclayer/pgfcore.sty" 1288312291 410 5bf12ea7330e5f12c445332a4fe9a263 ""
  "/usr/local/texlive/2019/texmf-dist/tex/latex/pgf/compatibility/pgfcomp-version-0-65.sty" 1546728038 21013 e98e1aaaf40d31632787c2bd25d24b57 ""
  "/usr/local/texlive/2019/texmf-dist/tex/latex/pgf/compatibility/pgfcomp-version-1-18.sty" 1546728038 989 2cf3da8e8ec55131c49389428d565e37 ""
  "/usr/local/texlive/2019/texmf-dist/tex/latex/pgf/frontendlayer/tikz.sty" 1203877327 339 592cf35cba3d400082b8a9a5d0199d70 ""
  "/usr/local/texlive/2019/texmf-dist/tex/latex/pgf/math/pgfmath.sty" 1393459310 306 0796eafca5e159e6ec2167a6d22d81b1 ""
  "/usr/local/texlive/2019/texmf-dist/tex/latex/pgf/systemlayer/pgfsys.sty" 1393459310 443 0b2e781830192df35c0fd357cf13e26e ""
  "/usr/local/texlive/2019/texmf-dist/tex/latex/pgf/utilities/pgffor.sty" 1393459310 348 8927fde343487e003b01a4c2ca34073b ""
  "/usr/local/texlive/2019/texmf-dist/tex/latex/pgf/utilities/pgfkeys.sty" 1203727794 274 4cad6e665cc93ac2ac979039a94fa1e1 ""
  "/usr/local/texlive/2019/texmf-dist/tex/latex/pgf/utilities/pgfrcs.sty" 1203877327 325 2bcd023400636339210573e2b3ee298b ""
  "/usr/local/texlive/2019/texmf-dist/tex/latex/refcount/refcount.sty" 1576624809 9878 9e94e8fa600d95f9c7731bb21dfb67a4 ""
  "/usr/local/texlive/2019/texmf-dist/tex/latex/rerunfilecheck/rerunfilecheck.sty" 1575674187 9715 b051d5b493d9fe5f4bc251462d039e5f ""
  "/usr/local/texlive/2019/texmf-dist/tex/latex/siunitx/siunitx-abbreviations.cfg" 1579124948 4745 793d4d5a808c37a7085f620706b56fe1 ""
  "/usr/local/texlive/2019/texmf-dist/tex/latex/siunitx/siunitx.sty" 1582668387 273434 c3d90844d64bf82fded1b064359b4e14 ""
  "/usr/local/texlive/2019/texmf-dist/tex/latex/sttools/flushend.sty" 1491281624 32965 b8b3944582c948eb8dd7c6f4a0e26444 ""
  "/usr/local/texlive/2019/texmf-dist/tex/latex/sttools/stfloats.sty" 1491281624 24057 a5144c910597201d42c92bacb893a380 ""
  "/usr/local/texlive/2019/texmf-dist/tex/latex/subfloat/subfloat.sty" 1137110886 5855 bcc2767388c24c6f9147976bf7f2c794 ""
  "/usr/local/texlive/2019/texmf-dist/tex/latex/titlesec/titlesec.sty" 1571259403 48596 2b6a95da931c07a430b1a61904aaa42d ""
  "/usr/local/texlive/2019/texmf-dist/tex/latex/tools/array.sty" 1580683321 12560 ce3f59ceae9d9a27bfe037d6bf1d903c ""
  "/usr/local/texlive/2019/texmf-dist/tex/latex/tools/dcolumn.sty" 1580683321 2759 94d3a6c47039c68836a032f9cbf842a2 ""
  "/usr/local/texlive/2019/texmf-dist/tex/latex/totcount/totcount.sty" 1296083878 5857 486f8b9b567dcfc1437aed4344eff39b ""
  "/usr/local/texlive/2019/texmf-dist/tex/latex/translator/translator-basic-dictionary-English.dict" 1512078926 3435 0a4d096dde3f8fe682c2aedd33b8137d ""
  "/usr/local/texlive/2019/texmf-dist/tex/latex/translator/translator.sty" 1559339174 8691 e154b4b39c7cd1cfa9301a391c44afdd ""
  "/usr/local/texlive/2019/texmf-dist/tex/latex/url/url.sty" 1388531844 12796 8edb7d69a20b857904dd0ea757c14ec9 ""
  "/usr/local/texlive/2019/texmf-dist/tex/latex/wrapfig/wrapfig.sty" 1137111090 26220 3701aebf80ccdef248c0c20dd062fea9 ""
  "/usr/local/texlive/2019/texmf-dist/tex/latex/xcolor/xcolor.sty" 1463002160 55589 34128738f682d033422ca125f82e5d62 ""
  "/usr/local/texlive/2019/texmf-dist/tex/xelatex/xetexconfig/crop.cfg" 1169250894 305 57c5d049d73b46b49f97b41eaa29558b ""
  "/usr/local/texlive/2019/texmf-dist/web2c/texmf.cnf" 1583018212 39451 6c50cbbc48279cc2d67f72e32ca48ad5 ""
  "/usr/local/texlive/2019/texmf-var/fonts/map/pdftex/updmap/pdftex.map" 1584031622.54964 4811448 c136a966afd4909b177ae787cc4ada38 ""
  "/usr/local/texlive/2019/texmf-var/web2c/pdftex/pdflatex.fmt" 1584031717.0686 8278531 a850383c87745dd2b0da4a02a237d30f ""
  "/usr/local/texlive/2019/texmf.cnf" 1557341546 577 d150fef99ac436ad1156e86b0892f6ef ""
  "PolyphestManuscript.aux" 1716259389.40618 12470 07d256d19855a51d7fc7469769764a5d "pdflatex"
  "PolyphestManuscript.bbl" 1716259388.26034 7125 a3ff069bd7ca2584a0642cdd8d4c06d7 "bibtex PolyphestManuscript"
  "PolyphestManuscript.out" 1716259389.4076 1374 9dc9c778fc551ba7df9490e849839ec7 "pdflatex"
  "PolyphestManuscript.tex" 1716257485.96573 45376 fecbfed3048d5267330aa7a512bf7737 ""
  "figure/F_runtime_estGT.pdf" 1716255596 7828 f043d54980ce1b0d19ed4c501adc0884 ""
  "figure/multree.png" 1716255596 183903 a0505827df25e36770eaadf1098f2811 ""
  "figure/multree_ged_error_estGT.pdf" 1716255596 11471 79ed2bc6cdff915d4790dcc2942e02e5 ""
  "figure/multree_ged_error_trueGT.pdf" 1716255596 11808 2382a2248e9f1c44e7b86e41e7036d49 ""
  "figure/network.png" 1716255596 157156 098fd96409f9612ed36e4abf11694eea ""
  "figure/network_error_estGT.pdf" 1716255596 14750 1e68a4eaa2534e8c241873940d55f995 ""
  "figure/network_error_trueGT.pdf" 1716255596 15096 1eaba7afa26eb6a8e073652f3dadfaad ""
  "figure/polyphest-isomorphic-threshold-impact.pdf" 1716255596 5993 17e2ba0ee8be3cc75f07cd22574bad0b ""
  "figure/wheat_multree_TaABD.pdf" 1716255596 4985 06028e5e878057785e12344fe41f5928 ""
  "figure/wheat_network.pdf" 1716255596 4997 b3d98fd234e350c84e5e87d3f3490dc9 ""
  "oup-authoring-template.cls" 1716255596 125861 0520e6b791297ff2a60eb57e6b3005be ""
  (generated)
  "PolyphestManuscript.aux"
  "PolyphestManuscript.log"
  "PolyphestManuscript.out"
  "PolyphestManuscript.pdf"
  (rewritten before read)
