# Supplementary material for: Polyphest: fast polyploid phylogeny estimation
Source: Bioinformatics. 2024 Sep 4;40(Suppl 2):ii20–8. doi: 10.1093/bioinformatics/btae390 (PMC11373313; doi:10.1093/bioinformatics/btae390)
Supplement: btae390_Supplementary_Data [file btae390_supplementary_data.zip › PolyphestManuscript.fls]

PWD /Users/zhiyan/Desktop/untitled folder/Polyphest
INPUT /usr/local/texlive/2019/texmf.cnf
INPUT /usr/local/texlive/2019/texmf-dist/web2c/texmf.cnf
INPUT /usr/local/texlive/2019/texmf-var/web2c/pdftex/pdflatex.fmt
INPUT PolyphestManuscript.tex
OUTPUT PolyphestManuscript.log
INPUT oup-authoring-template.cls
INPUT oup-authoring-template.cls
INPUT /usr/local/texlive/2019/texmf-dist/tex/latex/crop/crop.sty
INPUT /usr/local/texlive/2019/texmf-dist/tex/latex/crop/crop.sty
INPUT /usr/local/texlive/2019/texmf-dist/tex/latex/graphics/color.sty
INPUT /usr/local/texlive/2019/texmf-dist/tex/latex/graphics/color.sty
INPUT /usr/local/texlive/2019/texmf-dist/tex/latex/graphics/color.sty
INPUT /usr/local/texlive/2019/texmf-dist/tex/latex/graphics-cfg/color.cfg
INPUT /usr/local/texlive/2019/texmf-dist/tex/latex/graphics-cfg/color.cfg
INPUT /usr/local/texlive/2019/texmf-dist/tex/latex/graphics-def/pdftex.def
INPUT /usr/local/texlive/2019/texmf-dist/tex/latex/graphics-def/pdftex.def
INPUT /usr/local/texlive/2019/texmf-dist/tex/latex/graphics/graphics.sty
INPUT /usr/local/texlive/2019/texmf-dist/tex/latex/graphics/graphics.sty
INPUT /usr/local/texlive/2019/texmf-dist/tex/latex/graphics/graphics.sty
INPUT /usr/local/texlive/2019/texmf-dist/tex/latex/graphics/trig.sty
INPUT /usr/local/texlive/2019/texmf-dist/tex/latex/graphics/trig.sty
INPUT /usr/local/texlive/2019/texmf-dist/tex/latex/graphics-cfg/graphics.cfg
INPUT /usr/local/texlive/2019/texmf-dist/tex/latex/graphics-cfg/graphics.cfg
INPUT /usr/local/texlive/2019/texmf-dist/tex/xelatex/xetexconfig/crop.cfg
INPUT /usr/local/texlive/2019/texmf-dist/tex/xelatex/xetexconfig/crop.cfg
INPUT /usr/local/texlive/2019/texmf-dist/tex/latex/graphics/graphicx.sty
INPUT /usr/local/texlive/2019/texmf-dist/tex/latex/graphics/graphicx.sty
INPUT /usr/local/texlive/2019/texmf-dist/tex/latex/graphics/keyval.sty
INPUT /usr/local/texlive/2019/texmf-dist/tex/latex/graphics/keyval.sty
INPUT /usr/local/texlive/2019/texmf-dist/tex/latex/caption/caption.sty
INPUT /usr/local/texlive/2019/texmf-dist/tex/latex/caption/caption.sty
INPUT /usr/local/texlive/2019/texmf-dist/tex/latex/caption/caption3.sty
INPUT /usr/local/texlive/2019/texmf-dist/tex/latex/caption/caption3.sty
INPUT /usr/local/texlive/2019/texmf-dist/tex/latex/amsmath/amsmath.sty
INPUT /usr/local/texlive/2019/texmf-dist/tex/latex/amsmath/amsmath.sty
INPUT /usr/local/texlive/2019/texmf-dist/tex/latex/amsmath/amstext.sty
INPUT /usr/local/texlive/2019/texmf-dist/tex/latex/amsmath/amstext.sty
INPUT /usr/local/texlive/2019/texmf-dist/tex/latex/amsmath/amsgen.sty
INPUT /usr/local/texlive/2019/texmf-dist/tex/latex/amsmath/amsgen.sty
INPUT /usr/local/texlive/2019/texmf-dist/tex/latex/amsmath/amsbsy.sty
INPUT /usr/local/texlive/2019/texmf-dist/tex/latex/amsmath/amsbsy.sty
INPUT /usr/local/texlive/2019/texmf-dist/tex/latex/amsmath/amsopn.sty
INPUT /usr/local/texlive/2019/texmf-dist/tex/latex/amsmath/amsopn.sty
INPUT /usr/local/texlive/2019/texmf-dist/tex/latex/tools/array.sty
INPUT /usr/local/texlive/2019/texmf-dist/tex/latex/tools/array.sty
INPUT /usr/local/texlive/2019/texmf-dist/tex/latex/xcolor/xcolor.sty
INPUT /usr/local/texlive/2019/texmf-dist/tex/latex/xcolor/xcolor.sty
INPUT /usr/local/texlive/2019/texmf-dist/tex/latex/graphics-cfg/color.cfg
INPUT /usr/local/texlive/2019/texmf-dist/tex/latex/graphics-cfg/color.cfg
INPUT /usr/local/texlive/2019/texmf-dist/tex/latex/amsfonts/amssymb.sty
INPUT /usr/local/texlive/2019/texmf-dist/tex/latex/amsfonts/amssymb.sty
INPUT /usr/local/texlive/2019/texmf-dist/tex/latex/amsfonts/amsfonts.sty
INPUT /usr/local/texlive/2019/texmf-dist/tex/latex/amsfonts/amsfonts.sty
INPUT /usr/local/texlive/2019/texmf-dist/tex/latex/sttools/flushend.sty
INPUT /usr/local/texlive/2019/texmf-dist/tex/latex/sttools/flushend.sty
INPUT /usr/local/texlive/2019/texmf-dist/tex/latex/etoolbox/etoolbox.sty
INPUT /usr/local/texlive/2019/texmf-dist/tex/latex/etoolbox/etoolbox.sty
INPUT /usr/local/texlive/2019/texmf-dist/tex/latex/sttools/stfloats.sty
INPUT /usr/local/texlive/2019/texmf-dist/tex/latex/sttools/stfloats.sty
INPUT /usr/local/texlive/2019/texmf-dist/tex/latex/graphics/rotating.sty
INPUT /usr/local/texlive/2019/texmf-dist/tex/latex/graphics/rotating.sty
INPUT /usr/local/texlive/2019/texmf-dist/tex/latex/base/ifthen.sty
INPUT /usr/local/texlive/2019/texmf-dist/tex/latex/base/ifthen.sty
INPUT /usr/local/texlive/2019/texmf-dist/tex/latex/changepage/chngpage.sty
INPUT /usr/local/texlive/2019/texmf-dist/tex/latex/changepage/chngpage.sty
INPUT /usr/local/texlive/2019/texmf-dist/tex/latex/totcount/totcount.sty
INPUT /usr/local/texlive/2019/texmf-dist/tex/latex/totcount/totcount.sty
INPUT /usr/local/texlive/2019/texmf-dist/tex/latex/base/fix-cm.sty
INPUT /usr/local/texlive/2019/texmf-dist/tex/latex/base/fix-cm.sty
INPUT /usr/local/texlive/2019/texmf-dist/tex/latex/base/ts1enc.def
INPUT /usr/local/texlive/2019/texmf-dist/tex/latex/base/ts1enc.def
INPUT /usr/local/texlive/2019/texmf-dist/fonts/map/fontname/texfonts.map
INPUT /usr/local/texlive/2019/texmf-dist/fonts/tfm/public/cm/cmr7.tfm
INPUT /usr/local/texlive/2019/texmf-dist/tex/latex/natbib/natbib.sty
INPUT /usr/local/texlive/2019/texmf-dist/tex/latex/natbib/natbib.sty
INPUT /usr/local/texlive/2019/texmf-dist/tex/latex/wrapfig/wrapfig.sty
INPUT /usr/local/texlive/2019/texmf-dist/tex/latex/wrapfig/wrapfig.sty
INPUT /usr/local/texlive/2019/texmf-dist/tex/latex/amscls/amsthm.sty
INPUT /usr/local/texlive/2019/texmf-dist/tex/latex/amscls/amsthm.sty
INPUT /usr/local/texlive/2019/texmf-dist/tex/latex/subfloat/subfloat.sty
INPUT /usr/local/texlive/2019/texmf-dist/tex/latex/subfloat/subfloat.sty
INPUT /usr/local/texlive/2019/texmf-dist/tex/latex/anyfontsize/anyfontsize.sty
INPUT /usr/local/texlive/2019/texmf-dist/tex/latex/anyfontsize/anyfontsize.sty
INPUT /usr/local/texlive/2019/texmf-dist/tex/latex/multirow/multirow.sty
INPUT /usr/local/texlive/2019/texmf-dist/tex/latex/multirow/multirow.sty
INPUT /usr/local/texlive/2019/texmf-dist/tex/latex/mdwtools/footnote.sty
INPUT /usr/local/texlive/2019/texmf-dist/tex/latex/mdwtools/footnote.sty
INPUT /usr/local/texlive/2019/texmf-dist/tex/latex/url/url.sty
INPUT /usr/local/texlive/2019/texmf-dist/tex/latex/url/url.sty
INPUT /usr/local/texlive/2019/texmf-dist/tex/latex/jknapltx/mathrsfs.sty
INPUT /usr/local/texlive/2019/texmf-dist/tex/latex/jknapltx/mathrsfs.sty
INPUT /usr/local/texlive/2019/texmf-dist/tex/latex/algorithms/algorithm.sty
INPUT /usr/local/texlive/2019/texmf-dist/tex/latex/algorithms/algorithm.sty
INPUT /usr/local/texlive/2019/texmf-dist/tex/latex/float/float.sty
INPUT /usr/local/texlive/2019/texmf-dist/tex/latex/float/float.sty
INPUT /usr/local/texlive/2019/texmf-dist/tex/latex/algorithmicx/algorithmicx.sty
INPUT /usr/local/texlive/2019/texmf-dist/tex/latex/algorithmicx/algorithmicx.sty
INPUT /usr/local/texlive/2019/texmf-dist/tex/latex/algorithmicx/algpseudocode.sty
INPUT /usr/local/texlive/2019/texmf-dist/tex/latex/algorithmicx/algpseudocode.sty
INPUT /usr/local/texlive/2019/texmf-dist/tex/latex/listings/listings.sty
INPUT /usr/local/texlive/2019/texmf-dist/tex/latex/listings/listings.sty
INPUT /usr/local/texlive/2019/texmf-dist/tex/latex/listings/lstmisc.sty
INPUT /usr/local/texlive/2019/texmf-dist/tex/latex/listings/lstmisc.sty
INPUT /usr/local/texlive/2019/texmf-dist/tex/latex/listings/listings.cfg
INPUT /usr/local/texlive/2019/texmf-dist/tex/latex/listings/listings.cfg
INPUT /usr/local/texlive/2019/texmf-dist/tex/latex/hyperref/hyperref.sty
INPUT /usr/local/texlive/2019/texmf-dist/tex/latex/hyperref/hyperref.sty
INPUT /usr/local/texlive/2019/texmf-dist/tex/generic/ltxcmds/ltxcmds.sty
INPUT /usr/local/texlive/2019/texmf-dist/tex/generic/ltxcmds/ltxcmds.sty
INPUT /usr/local/texlive/2019/texmf-dist/tex/generic/iftex/iftex.sty
INPUT /usr/local/texlive/2019/texmf-dist/tex/generic/iftex/iftex.sty
INPUT /usr/local/texlive/2019/texmf-dist/tex/latex/pdftexcmds/pdftexcmds.sty
INPUT /usr/local/texlive/2019/texmf-dist/tex/latex/pdftexcmds/pdftexcmds.sty
INPUT /usr/local/texlive/2019/texmf-dist/tex/generic/infwarerr/infwarerr.sty
INPUT /usr/local/texlive/2019/texmf-dist/tex/generic/infwarerr/infwarerr.sty
INPUT /usr/local/texlive/2019/texmf-dist/tex/generic/kvsetkeys/kvsetkeys.sty
INPUT /usr/local/texlive/2019/texmf-dist/tex/generic/kvsetkeys/kvsetkeys.sty
INPUT /usr/local/texlive/2019/texmf-dist/tex/generic/kvdefinekeys/kvdefinekeys.sty
INPUT /usr/local/texlive/2019/texmf-dist/tex/generic/kvdefinekeys/kvdefinekeys.sty
INPUT /usr/local/texlive/2019/texmf-dist/tex/generic/pdfescape/pdfescape.sty
INPUT /usr/local/texlive/2019/texmf-dist/tex/generic/pdfescape/pdfescape.sty
INPUT /usr/local/texlive/2019/texmf-dist/tex/latex/hycolor/hycolor.sty
INPUT /usr/local/texlive/2019/texmf-dist/tex/latex/hycolor/hycolor.sty
INPUT /usr/local/texlive/2019/texmf-dist/tex/latex/letltxmacro/letltxmacro.sty
INPUT /usr/local/texlive/2019/texmf-dist/tex/latex/letltxmacro/letltxmacro.sty
INPUT /usr/local/texlive/2019/texmf-dist/tex/latex/auxhook/auxhook.sty
INPUT /usr/local/texlive/2019/texmf-dist/tex/latex/auxhook/auxhook.sty
INPUT /usr/local/texlive/2019/texmf-dist/tex/latex/kvoptions/kvoptions.sty
INPUT /usr/local/texlive/2019/texmf-dist/tex/latex/kvoptions/kvoptions.sty
INPUT /usr/local/texlive/2019/texmf-dist/tex/latex/hyperref/pd1enc.def
INPUT /usr/local/texlive/2019/texmf-dist/tex/latex/hyperref/pd1enc.def
INPUT /usr/local/texlive/2019/texmf-dist/tex/generic/intcalc/intcalc.sty
INPUT /usr/local/texlive/2019/texmf-dist/tex/generic/intcalc/intcalc.sty
INPUT /usr/local/texlive/2019/texmf-dist/tex/generic/etexcmds/etexcmds.sty
INPUT /usr/local/texlive/2019/texmf-dist/tex/generic/etexcmds/etexcmds.sty
INPUT /usr/local/texlive/2019/texmf-dist/tex/generic/bitset/bitset.sty
INPUT /usr/local/texlive/2019/texmf-dist/tex/generic/bitset/bitset.sty
INPUT /usr/local/texlive/2019/texmf-dist/tex/generic/bigintcalc/bigintcalc.sty
INPUT /usr/local/texlive/2019/texmf-dist/tex/generic/bigintcalc/bigintcalc.sty
INPUT /usr/local/texlive/2019/texmf-dist/tex/generic/atbegshi/atbegshi.sty
INPUT /usr/local/texlive/2019/texmf-dist/tex/generic/atbegshi/atbegshi.sty
INPUT /usr/local/texlive/2019/texmf-dist/tex/latex/hyperref/hpdftex.def
INPUT /usr/local/texlive/2019/texmf-dist/tex/latex/hyperref/hpdftex.def
INPUT /usr/local/texlive/2019/texmf-dist/tex/latex/atveryend/atveryend.sty
INPUT /usr/local/texlive/2019/texmf-dist/tex/latex/atveryend/atveryend.sty
INPUT /usr/local/texlive/2019/texmf-dist/tex/latex/rerunfilecheck/rerunfilecheck.sty
INPUT /usr/local/texlive/2019/texmf-dist/tex/latex/rerunfilecheck/rerunfilecheck.sty
INPUT /usr/local/texlive/2019/texmf-dist/tex/generic/uniquecounter/uniquecounter.sty
INPUT /usr/local/texlive/2019/texmf-dist/tex/generic/uniquecounter/uniquecounter.sty
INPUT /usr/local/texlive/2019/texmf-dist/tex/latex/pgf/frontendlayer/tikz.sty
INPUT /usr/local/texlive/2019/texmf-dist/tex/latex/pgf/frontendlayer/tikz.sty
INPUT /usr/local/texlive/2019/texmf-dist/tex/latex/pgf/basiclayer/pgf.sty
INPUT /usr/local/texlive/2019/texmf-dist/tex/latex/pgf/basiclayer/pgf.sty
INPUT /usr/local/texlive/2019/texmf-dist/tex/latex/pgf/utilities/pgfrcs.sty
INPUT /usr/local/texlive/2019/texmf-dist/tex/latex/pgf/utilities/pgfrcs.sty
INPUT /usr/local/texlive/2019/texmf-dist/tex/generic/pgf/utilities/pgfutil-common.tex
INPUT /usr/local/texlive/2019/texmf-dist/tex/generic/pgf/utilities/pgfutil-common-lists.tex
INPUT /usr/local/texlive/2019/texmf-dist/tex/generic/pgf/utilities/pgfutil-latex.def
INPUT /usr/local/texlive/2019/texmf-dist/tex/latex/ms/everyshi.sty
INPUT /usr/local/texlive/2019/texmf-dist/tex/latex/ms/everyshi.sty
INPUT /usr/local/texlive/2019/texmf-dist/tex/generic/pgf/utilities/pgfrcs.code.tex
INPUT /usr/local/texlive/2019/texmf-dist/tex/generic/pgf/utilities/pgfrcs.code.tex
INPUT /usr/local/texlive/2019/texmf-dist/tex/generic/pgf/pgf.revision.tex
INPUT /usr/local/texlive/2019/texmf-dist/tex/generic/pgf/pgf.revision.tex
INPUT /usr/local/texlive/2019/texmf-dist/tex/latex/pgf/basiclayer/pgfcore.sty
INPUT /usr/local/texlive/2019/texmf-dist/tex/latex/pgf/basiclayer/pgfcore.sty
INPUT /usr/local/texlive/2019/texmf-dist/tex/latex/pgf/systemlayer/pgfsys.sty
INPUT /usr/local/texlive/2019/texmf-dist/tex/latex/pgf/systemlayer/pgfsys.sty
INPUT /usr/local/texlive/2019/texmf-dist/tex/generic/pgf/systemlayer/pgfsys.code.tex
INPUT /usr/local/texlive/2019/texmf-dist/tex/generic/pgf/systemlayer/pgfsys.code.tex
INPUT /usr/local/texlive/2019/texmf-dist/tex/generic/pgf/utilities/pgfkeys.code.tex
INPUT /usr/local/texlive/2019/texmf-dist/tex/generic/pgf/utilities/pgfkeysfiltered.code.tex
INPUT /usr/local/texlive/2019/texmf-dist/tex/generic/pgf/systemlayer/pgf.cfg
INPUT /usr/local/texlive/2019/texmf-dist/tex/generic/pgf/systemlayer/pgfsys-pdftex.def
INPUT /usr/local/texlive/2019/texmf-dist/tex/generic/pgf/systemlayer/pgfsys-pdftex.def
INPUT /usr/local/texlive/2019/texmf-dist/tex/generic/pgf/systemlayer/pgfsys-common-pdf.def
INPUT /usr/local/texlive/2019/texmf-dist/tex/generic/pgf/systemlayer/pgfsyssoftpath.code.tex
INPUT /usr/local/texlive/2019/texmf-dist/tex/generic/pgf/systemlayer/pgfsyssoftpath.code.tex
INPUT /usr/local/texlive/2019/texmf-dist/tex/generic/pgf/systemlayer/pgfsysprotocol.code.tex
INPUT /usr/local/texlive/2019/texmf-dist/tex/generic/pgf/systemlayer/pgfsysprotocol.code.tex
INPUT /usr/local/texlive/2019/texmf-dist/tex/generic/pgf/basiclayer/pgfcore.code.tex
INPUT /usr/local/texlive/2019/texmf-dist/tex/generic/pgf/basiclayer/pgfcore.code.tex
INPUT /usr/local/texlive/2019/texmf-dist/tex/generic/pgf/math/pgfmath.code.tex
INPUT /usr/local/texlive/2019/texmf-dist/tex/generic/pgf/math/pgfmathcalc.code.tex
INPUT /usr/local/texlive/2019/texmf-dist/tex/generic/pgf/math/pgfmathutil.code.tex
INPUT /usr/local/texlive/2019/texmf-dist/tex/generic/pgf/math/pgfmathparser.code.tex
INPUT /usr/local/texlive/2019/texmf-dist/tex/generic/pgf/math/pgfmathfunctions.code.tex
INPUT /usr/local/texlive/2019/texmf-dist/tex/generic/pgf/math/pgfmathfunctions.basic.code.tex
INPUT /usr/local/texlive/2019/texmf-dist/tex/generic/pgf/math/pgfmathfunctions.trigonometric.code.tex
INPUT /usr/local/texlive/2019/texmf-dist/tex/generic/pgf/math/pgfmathfunctions.random.code.tex
INPUT /usr/local/texlive/2019/texmf-dist/tex/generic/pgf/math/pgfmathfunctions.comparison.code.tex
INPUT /usr/local/texlive/2019/texmf-dist/tex/generic/pgf/math/pgfmathfunctions.base.code.tex
INPUT /usr/local/texlive/2019/texmf-dist/tex/generic/pgf/math/pgfmathfunctions.round.code.tex
INPUT /usr/local/texlive/2019/texmf-dist/tex/generic/pgf/math/pgfmathfunctions.misc.code.tex
INPUT /usr/local/texlive/2019/texmf-dist/tex/generic/pgf/math/pgfmathfunctions.integerarithmetics.code.tex
INPUT /usr/local/texlive/2019/texmf-dist/tex/generic/pgf/math/pgfmathfloat.code.tex
INPUT /usr/local/texlive/2019/texmf-dist/tex/generic/pgf/math/pgfint.code.tex
INPUT /usr/local/texlive/2019/texmf-dist/tex/generic/pgf/basiclayer/pgfcorepoints.code.tex
INPUT /usr/local/texlive/2019/texmf-dist/tex/generic/pgf/basiclayer/pgfcorepathconstruct.code.tex
INPUT /usr/local/texlive/2019/texmf-dist/tex/generic/pgf/basiclayer/pgfcorepathusage.code.tex
INPUT /usr/local/texlive/2019/texmf-dist/tex/generic/pgf/basiclayer/pgfcorescopes.code.tex
INPUT /usr/local/texlive/2019/texmf-dist/tex/generic/pgf/basiclayer/pgfcoregraphicstate.code.tex
INPUT /usr/local/texlive/2019/texmf-dist/tex/generic/pgf/basiclayer/pgfcoretransformations.code.tex
INPUT /usr/local/texlive/2019/texmf-dist/tex/generic/pgf/basiclayer/pgfcorequick.code.tex
INPUT /usr/local/texlive/2019/texmf-dist/tex/generic/pgf/basiclayer/pgfcoreobjects.code.tex
INPUT /usr/local/texlive/2019/texmf-dist/tex/generic/pgf/basiclayer/pgfcorepathprocessing.code.tex
INPUT /usr/local/texlive/2019/texmf-dist/tex/generic/pgf/basiclayer/pgfcorearrows.code.tex
INPUT /usr/local/texlive/2019/texmf-dist/tex/generic/pgf/basiclayer/pgfcoreshade.code.tex
INPUT /usr/local/texlive/2019/texmf-dist/tex/generic/pgf/basiclayer/pgfcoreimage.code.tex
INPUT /usr/local/texlive/2019/texmf-dist/tex/generic/pgf/basiclayer/pgfcoreexternal.code.tex
INPUT /usr/local/texlive/2019/texmf-dist/tex/generic/pgf/basiclayer/pgfcorelayers.code.tex
INPUT /usr/local/texlive/2019/texmf-dist/tex/generic/pgf/basiclayer/pgfcoretransparency.code.tex
INPUT /usr/local/texlive/2019/texmf-dist/tex/generic/pgf/basiclayer/pgfcorepatterns.code.tex
INPUT /usr/local/texlive/2019/texmf-dist/tex/generic/pgf/basiclayer/pgfcorerdf.code.tex
INPUT /usr/local/texlive/2019/texmf-dist/tex/generic/pgf/modules/pgfmoduleshapes.code.tex
INPUT /usr/local/texlive/2019/texmf-dist/tex/generic/pgf/modules/pgfmoduleplot.code.tex
INPUT /usr/local/texlive/2019/texmf-dist/tex/latex/pgf/compatibility/pgfcomp-version-0-65.sty
INPUT /usr/local/texlive/2019/texmf-dist/tex/latex/pgf/compatibility/pgfcomp-version-0-65.sty
INPUT /usr/local/texlive/2019/texmf-dist/tex/latex/pgf/compatibility/pgfcomp-version-1-18.sty
INPUT /usr/local/texlive/2019/texmf-dist/tex/latex/pgf/compatibility/pgfcomp-version-1-18.sty
INPUT /usr/local/texlive/2019/texmf-dist/tex/latex/pgf/utilities/pgffor.sty
INPUT /usr/local/texlive/2019/texmf-dist/tex/latex/pgf/utilities/pgffor.sty
INPUT /usr/local/texlive/2019/texmf-dist/tex/latex/pgf/utilities/pgfkeys.sty
INPUT /usr/local/texlive/2019/texmf-dist/tex/latex/pgf/utilities/pgfkeys.sty
INPUT /usr/local/texlive/2019/texmf-dist/tex/generic/pgf/utilities/pgfkeys.code.tex
INPUT /usr/local/texlive/2019/texmf-dist/tex/generic/pgf/utilities/pgfkeys.code.tex
INPUT /usr/local/texlive/2019/texmf-dist/tex/latex/pgf/math/pgfmath.sty
INPUT /usr/local/texlive/2019/texmf-dist/tex/latex/pgf/math/pgfmath.sty
INPUT /usr/local/texlive/2019/texmf-dist/tex/generic/pgf/math/pgfmath.code.tex
INPUT /usr/local/texlive/2019/texmf-dist/tex/generic/pgf/math/pgfmath.code.tex
INPUT /usr/local/texlive/2019/texmf-dist/tex/generic/pgf/utilities/pgffor.code.tex
INPUT /usr/local/texlive/2019/texmf-dist/tex/generic/pgf/utilities/pgffor.code.tex
INPUT /usr/local/texlive/2019/texmf-dist/tex/generic/pgf/math/pgfmath.code.tex
INPUT /usr/local/texlive/2019/texmf-dist/tex/generic/pgf/frontendlayer/tikz/tikz.code.tex
INPUT /usr/local/texlive/2019/texmf-dist/tex/generic/pgf/frontendlayer/tikz/tikz.code.tex
INPUT /usr/local/texlive/2019/texmf-dist/tex/generic/pgf/libraries/pgflibraryplothandlers.code.tex
INPUT /usr/local/texlive/2019/texmf-dist/tex/generic/pgf/libraries/pgflibraryplothandlers.code.tex
INPUT /usr/local/texlive/2019/texmf-dist/tex/generic/pgf/modules/pgfmodulematrix.code.tex
INPUT /usr/local/texlive/2019/texmf-dist/tex/generic/pgf/frontendlayer/tikz/libraries/tikzlibrarytopaths.code.tex
INPUT /usr/local/texlive/2019/texmf-dist/tex/generic/pgf/frontendlayer/tikz/libraries/tikzlibrarytopaths.code.tex
INPUT /usr/local/texlive/2019/texmf-dist/tex/generic/pgf/frontendlayer/tikz/libraries/tikzlibrarysvg.path.code.tex
INPUT /usr/local/texlive/2019/texmf-dist/tex/generic/pgf/frontendlayer/tikz/libraries/tikzlibrarysvg.path.code.tex
INPUT /usr/local/texlive/2019/texmf-dist/tex/generic/pgf/libraries/pgflibrarysvg.path.code.tex
INPUT /usr/local/texlive/2019/texmf-dist/tex/generic/pgf/libraries/pgflibrarysvg.path.code.tex
INPUT /usr/local/texlive/2019/texmf-dist/tex/generic/pgf/modules/pgfmoduleparser.code.tex
INPUT /usr/local/texlive/2019/texmf-dist/tex/latex/titlesec/titlesec.sty
INPUT /usr/local/texlive/2019/texmf-dist/tex/latex/titlesec/titlesec.sty
INPUT /usr/local/texlive/2019/texmf-dist/tex/latex/siunitx/siunitx.sty
INPUT /usr/local/texlive/2019/texmf-dist/tex/latex/siunitx/siunitx.sty
INPUT /usr/local/texlive/2019/texmf-dist/tex/latex/l3kernel/expl3.sty
INPUT /usr/local/texlive/2019/texmf-dist/tex/latex/l3kernel/expl3.sty
INPUT /usr/local/texlive/2019/texmf-dist/tex/latex/l3backend/l3backend-pdfmode.def
INPUT /usr/local/texlive/2019/texmf-dist/tex/latex/l3backend/l3backend-pdfmode.def
INPUT /usr/local/texlive/2019/texmf-dist/tex/latex/l3packages/xparse/xparse.sty
INPUT /usr/local/texlive/2019/texmf-dist/tex/latex/l3packages/xparse/xparse.sty
INPUT /usr/local/texlive/2019/texmf-dist/tex/latex/l3packages/l3keys2e/l3keys2e.sty
INPUT /usr/local/texlive/2019/texmf-dist/tex/latex/l3packages/l3keys2e/l3keys2e.sty
INPUT /usr/local/texlive/2019/texmf-dist/tex/latex/translator/translator.sty
INPUT /usr/local/texlive/2019/texmf-dist/tex/latex/translator/translator.sty
INPUT /usr/local/texlive/2019/texmf-dist/tex/latex/translator/translator.sty
INPUT /usr/local/texlive/2019/texmf-dist/tex/latex/booktabs/booktabs.sty
INPUT /usr/local/texlive/2019/texmf-dist/tex/latex/booktabs/booktabs.sty
INPUT /usr/local/texlive/2019/texmf-dist/tex/latex/tools/dcolumn.sty
INPUT /usr/local/texlive/2019/texmf-dist/tex/latex/tools/dcolumn.sty
INPUT /usr/local/texlive/2019/texmf-dist/tex/latex/caption/subcaption.sty
INPUT /usr/local/texlive/2019/texmf-dist/tex/latex/caption/subcaption.sty
INPUT PolyphestManuscript.aux
INPUT PolyphestManuscript.aux
OUTPUT PolyphestManuscript.aux
INPUT /usr/local/texlive/2019/texmf-dist/tex/context/base/mkii/supp-pdf.mkii
INPUT /usr/local/texlive/2019/texmf-dist/tex/context/base/mkii/supp-pdf.mkii
INPUT /usr/local/texlive/2019/texmf-dist/tex/latex/epstopdf-pkg/epstopdf-base.sty
INPUT /usr/local/texlive/2019/texmf-dist/tex/latex/epstopdf-pkg/epstopdf-base.sty
INPUT /usr/local/texlive/2019/texmf-dist/tex/latex/latexconfig/epstopdf-sys.cfg
INPUT /usr/local/texlive/2019/texmf-dist/tex/latex/latexconfig/epstopdf-sys.cfg
INPUT /usr/local/texlive/2019/texmf-dist/tex/latex/hyperref/nameref.sty
INPUT /usr/local/texlive/2019/texmf-dist/tex/latex/hyperref/nameref.sty
INPUT /usr/local/texlive/2019/texmf-dist/tex/latex/refcount/refcount.sty
INPUT /usr/local/texlive/2019/texmf-dist/tex/latex/refcount/refcount.sty
INPUT /usr/local/texlive/2019/texmf-dist/tex/generic/gettitlestring/gettitlestring.sty
INPUT /usr/local/texlive/2019/texmf-dist/tex/generic/gettitlestring/gettitlestring.sty
INPUT PolyphestManuscript.out
INPUT PolyphestManuscript.out
INPUT PolyphestManuscript.out
INPUT PolyphestManuscript.out
OUTPUT PolyphestManuscript.pdf
INPUT ./PolyphestManuscript.out
INPUT ./PolyphestManuscript.out
OUTPUT PolyphestManuscript.out
INPUT /usr/local/texlive/2019/texmf-dist/tex/latex/translator/translator-basic-dictionary-English.dict
INPUT /usr/local/texlive/2019/texmf-dist/tex/latex/translator/translator-basic-dictionary-English.dict
INPUT /usr/local/texlive/2019/texmf-dist/tex/latex/siunitx/siunitx-abbreviations.cfg
INPUT /usr/local/texlive/2019/texmf-dist/tex/latex/siunitx/siunitx-abbreviations.cfg
INPUT /usr/local/texlive/2019/texmf-dist/fonts/tfm/public/cm/cmr5.tfm
INPUT /usr/local/texlive/2019/texmf-dist/fonts/tfm/public/cm/cmr5.tfm
INPUT /usr/local/texlive/2019/texmf-dist/fonts/tfm/public/cm/cmmi7.tfm
INPUT /usr/local/texlive/2019/texmf-dist/fonts/tfm/public/cm/cmmi5.tfm
INPUT /usr/local/texlive/2019/texmf-dist/fonts/tfm/public/cm/cmmi5.tfm
INPUT /usr/local/texlive/2019/texmf-dist/fonts/tfm/public/cm/cmsy7.tfm
INPUT /usr/local/texlive/2019/texmf-dist/fonts/tfm/public/cm/cmsy5.tfm
INPUT /usr/local/texlive/2019/texmf-dist/fonts/tfm/public/cm/cmsy5.tfm
INPUT /usr/local/texlive/2019/texmf-dist/fonts/tfm/public/amsfonts/cmextra/cmex8.tfm
INPUT /usr/local/texlive/2019/texmf-dist/fonts/tfm/public/amsfonts/cmextra/cmex7.tfm
INPUT /usr/local/texlive/2019/texmf-dist/fonts/tfm/public/amsfonts/cmextra/cmex7.tfm
INPUT /usr/local/texlive/2019/texmf-dist/tex/latex/amsfonts/umsa.fd
INPUT /usr/local/texlive/2019/texmf-dist/tex/latex/amsfonts/umsa.fd
INPUT /usr/local/texlive/2019/texmf-dist/fonts/tfm/public/amsfonts/symbols/msam7.tfm
INPUT /usr/local/texlive/2019/texmf-dist/fonts/tfm/public/amsfonts/symbols/msam5.tfm
INPUT /usr/local/texlive/2019/texmf-dist/fonts/tfm/public/amsfonts/symbols/msam5.tfm
INPUT /usr/local/texlive/2019/texmf-dist/tex/latex/amsfonts/umsb.fd
INPUT /usr/local/texlive/2019/texmf-dist/tex/latex/amsfonts/umsb.fd
INPUT /usr/local/texlive/2019/texmf-dist/fonts/tfm/public/amsfonts/symbols/msbm7.tfm
INPUT /usr/local/texlive/2019/texmf-dist/fonts/tfm/public/amsfonts/symbols/msbm5.tfm
INPUT /usr/local/texlive/2019/texmf-dist/fonts/tfm/public/amsfonts/symbols/msbm5.tfm
INPUT /usr/local/texlive/2019/texmf-dist/tex/latex/jknapltx/ursfs.fd
INPUT /usr/local/texlive/2019/texmf-dist/tex/latex/jknapltx/ursfs.fd
INPUT /usr/local/texlive/2019/texmf-dist/fonts/tfm/public/rsfs/rsfs10.tfm
INPUT /usr/local/texlive/2019/texmf-dist/fonts/tfm/public/rsfs/rsfs5.tfm
INPUT /usr/local/texlive/2019/texmf-dist/fonts/tfm/public/rsfs/rsfs5.tfm
INPUT /usr/local/texlive/2019/texmf-dist/fonts/tfm/public/cm/cmss8.tfm
INPUT /usr/local/texlive/2019/texmf-dist/fonts/tfm/public/cm/cmss8.tfm
INPUT /usr/local/texlive/2019/texmf-dist/fonts/tfm/public/cm/cmss8.tfm
INPUT /usr/local/texlive/2019/texmf-dist/fonts/tfm/public/cm/cmtt8.tfm
INPUT /usr/local/texlive/2019/texmf-dist/fonts/tfm/public/cm/cmtt8.tfm
INPUT /usr/local/texlive/2019/texmf-dist/fonts/tfm/public/cm/cmtt8.tfm
INPUT /usr/local/texlive/2019/texmf-dist/fonts/tfm/public/cm/cmr8.tfm
INPUT /usr/local/texlive/2019/texmf-dist/fonts/tfm/public/cm/cmti8.tfm
INPUT /usr/local/texlive/2019/texmf-dist/fonts/tfm/public/cm/cmr6.tfm
INPUT /usr/local/texlive/2019/texmf-dist/fonts/tfm/public/cm/cmbx6.tfm
INPUT /usr/local/texlive/2019/texmf-dist/fonts/tfm/public/cm/cmr9.tfm
INPUT /usr/local/texlive/2019/texmf-dist/fonts/tfm/public/cm/cmbx12.tfm
INPUT /usr/local/texlive/2019/texmf-dist/fonts/tfm/public/cm/cmr12.tfm
INPUT /usr/local/texlive/2019/texmf-dist/fonts/tfm/public/cm/cmbx12.tfm
INPUT /usr/local/texlive/2019/texmf-dist/fonts/tfm/public/cm/cmbx9.tfm
INPUT /usr/local/texlive/2019/texmf-dist/fonts/tfm/public/cm/cmmib10.tfm
INPUT /usr/local/texlive/2019/texmf-dist/fonts/tfm/public/cm/cmmib10.tfm
INPUT /usr/local/texlive/2019/texmf-dist/fonts/tfm/public/amsfonts/cmextra/cmmib7.tfm
INPUT /usr/local/texlive/2019/texmf-dist/fonts/tfm/public/cm/cmbsy10.tfm
INPUT /usr/local/texlive/2019/texmf-dist/fonts/tfm/public/cm/cmbsy10.tfm
INPUT /usr/local/texlive/2019/texmf-dist/fonts/tfm/public/amsfonts/cmextra/cmbsy7.tfm
INPUT /usr/local/texlive/2019/texmf-dist/fonts/tfm/public/cm/cmex10.tfm
INPUT /usr/local/texlive/2019/texmf-dist/fonts/tfm/public/amsfonts/cmextra/cmex9.tfm
INPUT /usr/local/texlive/2019/texmf-dist/fonts/tfm/public/amsfonts/cmextra/cmex7.tfm
INPUT /usr/local/texlive/2019/texmf-dist/fonts/tfm/public/amsfonts/symbols/msam10.tfm
INPUT /usr/local/texlive/2019/texmf-dist/fonts/tfm/public/amsfonts/symbols/msam10.tfm
INPUT /usr/local/texlive/2019/texmf-dist/fonts/tfm/public/amsfonts/symbols/msam7.tfm
INPUT /usr/local/texlive/2019/texmf-dist/fonts/tfm/public/amsfonts/symbols/msbm10.tfm
INPUT /usr/local/texlive/2019/texmf-dist/fonts/tfm/public/amsfonts/symbols/msbm10.tfm
INPUT /usr/local/texlive/2019/texmf-dist/fonts/tfm/public/amsfonts/symbols/msbm7.tfm
INPUT /usr/local/texlive/2019/texmf-dist/fonts/tfm/public/rsfs/rsfs10.tfm
INPUT /usr/local/texlive/2019/texmf-dist/fonts/tfm/public/rsfs/rsfs10.tfm
INPUT /usr/local/texlive/2019/texmf-dist/fonts/tfm/public/rsfs/rsfs7.tfm
INPUT /usr/local/texlive/2019/texmf-dist/fonts/tfm/public/cm/cmr9.tfm
INPUT /usr/local/texlive/2019/texmf-dist/fonts/tfm/public/cm/cmr5.tfm
INPUT /usr/local/texlive/2019/texmf-dist/fonts/tfm/public/cm/cmr5.tfm
INPUT /usr/local/texlive/2019/texmf-dist/fonts/tfm/public/cm/cmmi6.tfm
INPUT /usr/local/texlive/2019/texmf-dist/fonts/tfm/public/cm/cmmi5.tfm
INPUT /usr/local/texlive/2019/texmf-dist/fonts/tfm/public/cm/cmmi5.tfm
INPUT /usr/local/texlive/2019/texmf-dist/fonts/tfm/public/cm/cmsy6.tfm
INPUT /usr/local/texlive/2019/texmf-dist/fonts/tfm/public/cm/cmsy5.tfm
INPUT /usr/local/texlive/2019/texmf-dist/fonts/tfm/public/cm/cmsy5.tfm
INPUT /usr/local/texlive/2019/texmf-dist/fonts/tfm/public/amsfonts/cmextra/cmex7.tfm
INPUT /usr/local/texlive/2019/texmf-dist/fonts/tfm/public/amsfonts/cmextra/cmex7.tfm
INPUT /usr/local/texlive/2019/texmf-dist/fonts/tfm/public/cm/cmss8.tfm
INPUT /usr/local/texlive/2019/texmf-dist/fonts/tfm/public/cm/cmss8.tfm
INPUT /usr/local/texlive/2019/texmf-dist/fonts/tfm/public/cm/cmss8.tfm
INPUT /usr/local/texlive/2019/texmf-dist/fonts/tfm/public/cm/cmtt8.tfm
INPUT /usr/local/texlive/2019/texmf-dist/fonts/tfm/public/cm/cmtt8.tfm
INPUT /usr/local/texlive/2019/texmf-dist/fonts/tfm/public/cm/cmtt8.tfm
INPUT /usr/local/texlive/2019/texmf-dist/fonts/tfm/public/amsfonts/symbols/msam5.tfm
INPUT /usr/local/texlive/2019/texmf-dist/fonts/tfm/public/amsfonts/symbols/msam5.tfm
INPUT /usr/local/texlive/2019/texmf-dist/fonts/tfm/public/amsfonts/symbols/msbm5.tfm
INPUT /usr/local/texlive/2019/texmf-dist/fonts/tfm/public/amsfonts/symbols/msbm5.tfm
INPUT /usr/local/texlive/2019/texmf-dist/fonts/tfm/public/rsfs/rsfs5.tfm
INPUT /usr/local/texlive/2019/texmf-dist/fonts/tfm/public/rsfs/rsfs5.tfm
INPUT /usr/local/texlive/2019/texmf-dist/fonts/tfm/public/cm/cmr5.tfm
INPUT /usr/local/texlive/2019/texmf-dist/fonts/tfm/public/cm/cmr5.tfm
INPUT /usr/local/texlive/2019/texmf-dist/fonts/tfm/public/cm/cmmi5.tfm
INPUT /usr/local/texlive/2019/texmf-dist/fonts/tfm/public/cm/cmmi5.tfm
INPUT /usr/local/texlive/2019/texmf-dist/fonts/tfm/public/cm/cmsy5.tfm
INPUT /usr/local/texlive/2019/texmf-dist/fonts/tfm/public/cm/cmsy5.tfm
INPUT /usr/local/texlive/2019/texmf-dist/fonts/tfm/public/amsfonts/cmextra/cmex7.tfm
INPUT /usr/local/texlive/2019/texmf-dist/fonts/tfm/public/amsfonts/cmextra/cmex7.tfm
INPUT /usr/local/texlive/2019/texmf-dist/fonts/tfm/public/cm/cmss8.tfm
INPUT /usr/local/texlive/2019/texmf-dist/fonts/tfm/public/cm/cmss8.tfm
INPUT /usr/local/texlive/2019/texmf-dist/fonts/tfm/public/cm/cmtt8.tfm
INPUT /usr/local/texlive/2019/texmf-dist/fonts/tfm/public/cm/cmtt8.tfm
INPUT /usr/local/texlive/2019/texmf-dist/fonts/tfm/public/amsfonts/symbols/msam5.tfm
INPUT /usr/local/texlive/2019/texmf-dist/fonts/tfm/public/amsfonts/symbols/msam5.tfm
INPUT /usr/local/texlive/2019/texmf-dist/fonts/tfm/public/amsfonts/symbols/msbm5.tfm
INPUT /usr/local/texlive/2019/texmf-dist/fonts/tfm/public/amsfonts/symbols/msbm5.tfm
INPUT /usr/local/texlive/2019/texmf-dist/fonts/tfm/public/rsfs/rsfs5.tfm
INPUT /usr/local/texlive/2019/texmf-dist/fonts/tfm/public/rsfs/rsfs5.tfm
INPUT /usr/local/texlive/2019/texmf-dist/fonts/tfm/public/cm/cmb10.tfm
INPUT /usr/local/texlive/2019/texmf-dist/fonts/tfm/public/cm/cmr9.tfm
INPUT /usr/local/texlive/2019/texmf-dist/fonts/tfm/public/cm/cmbx9.tfm
INPUT /usr/local/texlive/2019/texmf-dist/fonts/tfm/public/cm/cmtt9.tfm
INPUT /usr/local/texlive/2019/texmf-dist/fonts/tfm/public/cm/cmr6.tfm
INPUT /usr/local/texlive/2019/texmf-dist/fonts/tfm/public/cm/cmr5.tfm
INPUT /usr/local/texlive/2019/texmf-dist/fonts/tfm/public/cm/cmmi9.tfm
INPUT /usr/local/texlive/2019/texmf-dist/fonts/tfm/public/cm/cmmi6.tfm
INPUT /usr/local/texlive/2019/texmf-dist/fonts/tfm/public/cm/cmmi5.tfm
INPUT /usr/local/texlive/2019/texmf-dist/fonts/tfm/public/cm/cmsy9.tfm
INPUT /usr/local/texlive/2019/texmf-dist/fonts/tfm/public/cm/cmsy6.tfm
INPUT /usr/local/texlive/2019/texmf-dist/fonts/tfm/public/cm/cmsy5.tfm
INPUT /usr/local/texlive/2019/texmf-dist/fonts/tfm/public/amsfonts/cmextra/cmex9.tfm
INPUT /usr/local/texlive/2019/texmf-dist/fonts/tfm/public/amsfonts/cmextra/cmex7.tfm
INPUT /usr/local/texlive/2019/texmf-dist/fonts/tfm/public/amsfonts/cmextra/cmex7.tfm
INPUT /usr/local/texlive/2019/texmf-dist/fonts/tfm/public/cm/cmss9.tfm
INPUT /usr/local/texlive/2019/texmf-dist/fonts/tfm/public/cm/cmss8.tfm
INPUT /usr/local/texlive/2019/texmf-dist/fonts/tfm/public/cm/cmss8.tfm
INPUT /usr/local/texlive/2019/texmf-dist/fonts/tfm/public/cm/cmtt8.tfm
INPUT /usr/local/texlive/2019/texmf-dist/fonts/tfm/public/cm/cmtt8.tfm
INPUT /usr/local/texlive/2019/texmf-dist/fonts/tfm/public/amsfonts/symbols/msam10.tfm
INPUT /usr/local/texlive/2019/texmf-dist/fonts/tfm/public/amsfonts/symbols/msam7.tfm
INPUT /usr/local/texlive/2019/texmf-dist/fonts/tfm/public/amsfonts/symbols/msam5.tfm
INPUT /usr/local/texlive/2019/texmf-dist/fonts/tfm/public/amsfonts/symbols/msbm10.tfm
INPUT /usr/local/texlive/2019/texmf-dist/fonts/tfm/public/amsfonts/symbols/msbm7.tfm
INPUT /usr/local/texlive/2019/texmf-dist/fonts/tfm/public/amsfonts/symbols/msbm5.tfm
INPUT /usr/local/texlive/2019/texmf-dist/fonts/tfm/public/rsfs/rsfs10.tfm
INPUT /usr/local/texlive/2019/texmf-dist/fonts/tfm/public/rsfs/rsfs5.tfm
INPUT /usr/local/texlive/2019/texmf-dist/fonts/tfm/public/rsfs/rsfs5.tfm
INPUT /usr/local/texlive/2019/texmf-dist/fonts/tfm/public/cm/cmti9.tfm
INPUT /usr/local/texlive/2019/texmf-dist/fonts/tfm/public/cm/cmr10.tfm
INPUT /usr/local/texlive/2019/texmf-dist/fonts/tfm/public/cm/cmti7.tfm
INPUT /usr/local/texlive/2019/texmf-dist/fonts/tfm/public/cm/cmr6.tfm
INPUT /usr/local/texlive/2019/texmf-dist/fonts/tfm/jknappen/ec/tcrm0600.tfm
INPUT /usr/local/texlive/2019/texmf-dist/fonts/tfm/public/cm/cmbx6.tfm
INPUT /usr/local/texlive/2019/texmf-var/fonts/map/pdftex/updmap/pdftex.map
INPUT figure/multree.png
INPUT ./figure/multree.png
INPUT ./figure/multree.png
INPUT figure/network.png
INPUT ./figure/network.png
INPUT ./figure/network.png
INPUT /usr/local/texlive/2019/texmf-dist/fonts/tfm/public/cm/cmr6.tfm
INPUT /usr/local/texlive/2019/texmf-dist/fonts/tfm/public/cm/cmbx6.tfm
INPUT /usr/local/texlive/2019/texmf-dist/fonts/tfm/public/cm/cmr5.tfm
INPUT /usr/local/texlive/2019/texmf-dist/fonts/tfm/public/cm/cmr5.tfm
INPUT /usr/local/texlive/2019/texmf-dist/fonts/tfm/public/cm/cmmi6.tfm
INPUT /usr/local/texlive/2019/texmf-dist/fonts/tfm/public/cm/cmmi5.tfm
INPUT /usr/local/texlive/2019/texmf-dist/fonts/tfm/public/cm/cmmi5.tfm
INPUT /usr/local/texlive/2019/texmf-dist/fonts/tfm/public/cm/cmsy6.tfm
INPUT /usr/local/texlive/2019/texmf-dist/fonts/tfm/public/cm/cmsy5.tfm
INPUT /usr/local/texlive/2019/texmf-dist/fonts/tfm/public/cm/cmsy5.tfm
INPUT /usr/local/texlive/2019/texmf-dist/fonts/tfm/public/amsfonts/cmextra/cmex7.tfm
INPUT /usr/local/texlive/2019/texmf-dist/fonts/tfm/public/amsfonts/cmextra/cmex7.tfm
INPUT /usr/local/texlive/2019/texmf-dist/fonts/tfm/public/amsfonts/cmextra/cmex7.tfm
INPUT /usr/local/texlive/2019/texmf-dist/fonts/tfm/public/cm/cmss8.tfm
INPUT /usr/local/texlive/2019/texmf-dist/fonts/tfm/public/cm/cmss8.tfm
INPUT /usr/local/texlive/2019/texmf-dist/fonts/tfm/public/cm/cmss8.tfm
INPUT /usr/local/texlive/2019/texmf-dist/fonts/tfm/public/cm/cmtt8.tfm
INPUT /usr/local/texlive/2019/texmf-dist/fonts/tfm/public/cm/cmtt8.tfm
INPUT /usr/local/texlive/2019/texmf-dist/fonts/tfm/public/cm/cmtt8.tfm
INPUT /usr/local/texlive/2019/texmf-dist/fonts/tfm/public/amsfonts/symbols/msam7.tfm
INPUT /usr/local/texlive/2019/texmf-dist/fonts/tfm/public/amsfonts/symbols/msam5.tfm
INPUT /usr/local/texlive/2019/texmf-dist/fonts/tfm/public/amsfonts/symbols/msam5.tfm
INPUT /usr/local/texlive/2019/texmf-dist/fonts/tfm/public/amsfonts/symbols/msbm7.tfm
INPUT /usr/local/texlive/2019/texmf-dist/fonts/tfm/public/amsfonts/symbols/msbm5.tfm
INPUT /usr/local/texlive/2019/texmf-dist/fonts/tfm/public/amsfonts/symbols/msbm5.tfm
INPUT /usr/local/texlive/2019/texmf-dist/fonts/tfm/public/rsfs/rsfs5.tfm
INPUT /usr/local/texlive/2019/texmf-dist/fonts/tfm/public/rsfs/rsfs5.tfm
INPUT /usr/local/texlive/2019/texmf-dist/fonts/tfm/public/rsfs/rsfs5.tfm
INPUT /usr/local/texlive/2019/texmf-dist/fonts/tfm/public/cm/cmr10.tfm
INPUT /usr/local/texlive/2019/texmf-dist/fonts/tfm/public/cm/cmr7.tfm
INPUT /usr/local/texlive/2019/texmf-dist/fonts/tfm/public/cm/cmbx7.tfm
INPUT /usr/local/texlive/2019/texmf-dist/fonts/tfm/public/cm/cmbxti10.tfm
INPUT /usr/local/texlive/2019/texmf-dist/fonts/tfm/public/cm/cmr8.tfm
INPUT /usr/local/texlive/2019/texmf-dist/fonts/tfm/public/cm/cmcsc10.tfm
INPUT /usr/local/texlive/2019/texmf-dist/fonts/tfm/public/cm/cmcsc10.tfm
INPUT /usr/local/texlive/2019/texmf-dist/fonts/tfm/public/cm/cmcsc10.tfm
INPUT figure/multree_ged_error_trueGT.pdf
INPUT ./figure/multree_ged_error_trueGT.pdf
INPUT ./figure/multree_ged_error_trueGT.pdf
INPUT figure/multree_ged_error_estGT.pdf
INPUT ./figure/multree_ged_error_estGT.pdf
INPUT ./figure/multree_ged_error_estGT.pdf
INPUT figure/network_error_trueGT.pdf
INPUT ./figure/network_error_trueGT.pdf
INPUT ./figure/network_error_trueGT.pdf
INPUT figure/network_error_estGT.pdf
INPUT ./figure/network_error_estGT.pdf
INPUT ./figure/network_error_estGT.pdf
INPUT figure/polyphest-isomorphic-threshold-impact.pdf
INPUT ./figure/polyphest-isomorphic-threshold-impact.pdf
INPUT ./figure/polyphest-isomorphic-threshold-impact.pdf
INPUT figure/F_runtime_estGT.pdf
INPUT ./figure/F_runtime_estGT.pdf
INPUT ./figure/F_runtime_estGT.pdf
INPUT figure/wheat_multree_TaABD.pdf
INPUT ./figure/wheat_multree_TaABD.pdf
INPUT ./figure/wheat_multree_TaABD.pdf
INPUT figure/wheat_network.pdf
INPUT ./figure/wheat_network.pdf
INPUT ./figure/wheat_network.pdf
INPUT /usr/local/texlive/2019/texmf-dist/fonts/tfm/public/cm/cmti7.tfm
INPUT PolyphestManuscript.bbl
INPUT PolyphestManuscript.bbl
INPUT PolyphestManuscript.aux
INPUT ./PolyphestManuscript.out
INPUT ./PolyphestManuscript.out
INPUT /usr/local/texlive/2019/texmf-dist/fonts/enc/dvips/cm-super/cm-super-ts1.enc
INPUT /usr/local/texlive/2019/texmf-dist/fonts/type1/public/amsfonts/cm/cmb10.pfb
INPUT /usr/local/texlive/2019/texmf-dist/fonts/type1/public/amsfonts/cm/cmbx12.pfb
INPUT /usr/local/texlive/2019/texmf-dist/fonts/type1/public/amsfonts/cm/cmbx6.pfb
INPUT /usr/local/texlive/2019/texmf-dist/fonts/type1/public/amsfonts/cm/cmbx7.pfb
INPUT /usr/local/texlive/2019/texmf-dist/fonts/type1/public/amsfonts/cm/cmbx9.pfb
INPUT /usr/local/texlive/2019/texmf-dist/fonts/type1/public/amsfonts/cm/cmbxti10.pfb
INPUT /usr/local/texlive/2019/texmf-dist/fonts/type1/public/amsfonts/cm/cmcsc10.pfb
INPUT /usr/local/texlive/2019/texmf-dist/fonts/type1/public/amsfonts/cmextra/cmex8.pfb
INPUT /usr/local/texlive/2019/texmf-dist/fonts/type1/public/amsfonts/cm/cmmi5.pfb
INPUT /usr/local/texlive/2019/texmf-dist/fonts/type1/public/amsfonts/cm/cmmi7.pfb
INPUT /usr/local/texlive/2019/texmf-dist/fonts/type1/public/amsfonts/cm/cmr10.pfb
INPUT /usr/local/texlive/2019/texmf-dist/fonts/type1/public/amsfonts/cm/cmr12.pfb
INPUT /usr/local/texlive/2019/texmf-dist/fonts/type1/public/amsfonts/cm/cmr5.pfb
INPUT /usr/local/texlive/2019/texmf-dist/fonts/type1/public/amsfonts/cm/cmr6.pfb
INPUT /usr/local/texlive/2019/texmf-dist/fonts/type1/public/amsfonts/cm/cmr7.pfb
INPUT /usr/local/texlive/2019/texmf-dist/fonts/type1/public/amsfonts/cm/cmr8.pfb
INPUT /usr/local/texlive/2019/texmf-dist/fonts/type1/public/amsfonts/cm/cmr9.pfb
INPUT /usr/local/texlive/2019/texmf-dist/fonts/type1/public/amsfonts/cm/cmsy5.pfb
INPUT /usr/local/texlive/2019/texmf-dist/fonts/type1/public/amsfonts/cm/cmsy7.pfb
INPUT /usr/local/texlive/2019/texmf-dist/fonts/type1/public/amsfonts/cm/cmti7.pfb
INPUT /usr/local/texlive/2019/texmf-dist/fonts/type1/public/amsfonts/cm/cmti8.pfb
INPUT /usr/local/texlive/2019/texmf-dist/fonts/type1/public/amsfonts/cm/cmti9.pfb
INPUT /usr/local/texlive/2019/texmf-dist/fonts/type1/public/amsfonts/cm/cmtt8.pfb
INPUT /usr/local/texlive/2019/texmf-dist/fonts/type1/public/amsfonts/cm/cmtt9.pfb
INPUT /usr/local/texlive/2019/texmf-dist/fonts/type1/public/amsfonts/symbols/msam7.pfb
INPUT /usr/local/texlive/2019/texmf-dist/fonts/type1/public/cm-super/sfrm0600.pfb
