# Supplementary material for: Polyphest: fast polyploid phylogeny estimation
Source: Bioinformatics. 2024 Sep 4;40(Suppl 2):ii20–8. doi: 10.1093/bioinformatics/btae390 (PMC11373313; doi:10.1093/bioinformatics/btae390)
Supplement: btae390_Supplementary_Data [file btae390_supplementary_data.zip › PolyphestManuscript.log]

This is pdfTeX, Version 3.14159265-2.6-1.40.20 (TeX Live 2019) (preloaded format=pdflatex 2020.3.12)  20 MAY 2024 21:43
entering extended mode
 restricted \write18 enabled.
 file:line:error style messages enabled.
 %&-line parsing enabled.
**PolyphestManuscript.tex
(./PolyphestManuscript.tex
LaTeX2e <2020-02-02> patch level 5
L3 programming layer <2020-02-25> (./oup-authoring-template.cls
Document Class: oup-authoring-template 2022/03/18 1.1
(/usr/local/texlive/2019/texmf-dist/tex/latex/crop/crop.sty
Package: crop 2003/05/20 v1.9 crop marks (mf)
\stockwidth=\dimen134
\stockheight=\dimen135
\CROP@index=\count167

(/usr/local/texlive/2019/texmf-dist/tex/latex/graphics/color.sty
Package: color 2019/11/23 v1.2a Standard LaTeX Color (DPC)

(/usr/local/texlive/2019/texmf-dist/tex/latex/graphics-cfg/color.cfg
File: color.cfg 2016/01/02 v1.6 sample color configuration
)
Package color Info: Driver file: pdftex.def on input line 147.

(/usr/local/texlive/2019/texmf-dist/tex/latex/graphics-def/pdftex.def
File: pdftex.def 2018/01/08 v1.0l Graphics/color driver for pdftex
))
(/usr/local/texlive/2019/texmf-dist/tex/latex/graphics/graphics.sty
Package: graphics 2019/11/30 v1.4a Standard LaTeX Graphics (DPC,SPQR)

(/usr/local/texlive/2019/texmf-dist/tex/latex/graphics/trig.sty
Package: trig 2016/01/03 v1.10 sin cos tan (DPC)
)
(/usr/local/texlive/2019/texmf-dist/tex/latex/graphics-cfg/graphics.cfg
File: graphics.cfg 2016/06/04 v1.11 sample graphics configuration
)
Package graphics Info: Driver file: pdftex.def on input line 105.
)
\CROP@offset=\count168
Package crop Info: Local config file crop.cfg used on input line 605.

(/usr/local/texlive/2019/texmf-dist/tex/xelatex/xetexconfig/crop.cfg))
(/usr/local/texlive/2019/texmf-dist/tex/latex/graphics/graphicx.sty
Package: graphicx 2019/11/30 v1.2a Enhanced LaTeX Graphics (DPC,SPQR)

(/usr/local/texlive/2019/texmf-dist/tex/latex/graphics/keyval.sty
Package: keyval 2014/10/28 v1.15 key=value parser (DPC)
\KV@toks@=\toks15
)
\Gin@req@height=\dimen136
\Gin@req@width=\dimen137
)
(/usr/local/texlive/2019/texmf-dist/tex/latex/caption/caption.sty
Package: caption 2020/01/03 v3.4h Customizing captions (AR)

(/usr/local/texlive/2019/texmf-dist/tex/latex/caption/caption3.sty
Package: caption3 2020/01/03 v1.8h caption3 kernel (AR)
Package caption3 Info: TeX engine: e-TeX on input line 61.
\captionmargin=\dimen138
\captionmargin@=\dimen139
\captionwidth=\dimen140
\caption@tempdima=\dimen141
\caption@indent=\dimen142
\caption@parindent=\dimen143
\caption@hangindent=\dimen144
\abovecaptionskip=\skip47
\belowcaptionskip=\skip48
Package caption Info: Unknown document class (or package),
(caption)             standard defaults will be used.
Package caption Info: \@makecaption = undefined on input line 1082.
)

Package caption Warning: Unknown document class (or package),
(caption)                standard defaults will be used.
See the caption package documentation for explanation.

\c@caption@flags=\count169
\c@continuedfloat=\count170
) (/usr/local/texlive/2019/texmf-dist/tex/latex/amsmath/amsmath.sty
Package: amsmath 2020/01/20 v2.17e AMS math features
\@mathmargin=\skip49

For additional information on amsmath, use the `?' option.
(/usr/local/texlive/2019/texmf-dist/tex/latex/amsmath/amstext.sty
Package: amstext 2000/06/29 v2.01 AMS text

(/usr/local/texlive/2019/texmf-dist/tex/latex/amsmath/amsgen.sty
File: amsgen.sty 1999/11/30 v2.0 generic functions
\@emptytoks=\toks16
\ex@=\dimen145
))
(/usr/local/texlive/2019/texmf-dist/tex/latex/amsmath/amsbsy.sty
Package: amsbsy 1999/11/29 v1.2d Bold Symbols
\pmbraise@=\dimen146
)
(/usr/local/texlive/2019/texmf-dist/tex/latex/amsmath/amsopn.sty
Package: amsopn 2016/03/08 v2.02 operator names
)
\inf@bad=\count171
LaTeX Info: Redefining \frac on input line 227.
\uproot@=\count172
\leftroot@=\count173
LaTeX Info: Redefining \overline on input line 389.
\classnum@=\count174
\DOTSCASE@=\count175
LaTeX Info: Redefining \ldots on input line 486.
LaTeX Info: Redefining \dots on input line 489.
LaTeX Info: Redefining \cdots on input line 610.
\Mathstrutbox@=\box45
\strutbox@=\box46
\big@size=\dimen147
LaTeX Font Info:    Redeclaring font encoding OML on input line 733.
LaTeX Font Info:    Redeclaring font encoding OMS on input line 734.
\macc@depth=\count176
\c@MaxMatrixCols=\count177
\dotsspace@=\muskip16
\c@parentequation=\count178
\dspbrk@lvl=\count179
\tag@help=\toks17
\row@=\count180
\column@=\count181
\maxfields@=\count182
\andhelp@=\toks18
\eqnshift@=\dimen148
\alignsep@=\dimen149
\tagshift@=\dimen150
\tagwidth@=\dimen151
\totwidth@=\dimen152
\lineht@=\dimen153
\@envbody=\toks19
\multlinegap=\skip50
\multlinetaggap=\skip51
\mathdisplay@stack=\toks20
LaTeX Info: Redefining \[ on input line 2859.
LaTeX Info: Redefining \] on input line 2860.
)
(/usr/local/texlive/2019/texmf-dist/tex/latex/tools/array.sty
Package: array 2019/08/31 v2.4l Tabular extension package (FMi)
\col@sep=\dimen154
\ar@mcellbox=\box47
\extrarowheight=\dimen155
\NC@list=\toks21
\extratabsurround=\skip52
\backup@length=\skip53
\ar@cellbox=\box48
)
(/usr/local/texlive/2019/texmf-dist/tex/latex/xcolor/xcolor.sty
Package: xcolor 2016/05/11 v2.12 LaTeX color extensions (UK)

(/usr/local/texlive/2019/texmf-dist/tex/latex/graphics-cfg/color.cfg
File: color.cfg 2016/01/02 v1.6 sample color configuration
)
Package xcolor Info: Driver file: pdftex.def on input line 225.
LaTeX Info: Redefining \color on input line 709.
Package xcolor Info: Model `cmy' substituted by `cmy0' on input line 1348.
Package xcolor Info: Model `hsb' substituted by `rgb' on input line 1352.
Package xcolor Info: Model `RGB' extended on input line 1364.
Package xcolor Info: Model `HTML' substituted by `rgb' on input line 1366.
Package xcolor Info: Model `Hsb' substituted by `hsb' on input line 1367.
Package xcolor Info: Model `tHsb' substituted by `hsb' on input line 1368.
Package xcolor Info: Model `HSB' substituted by `hsb' on input line 1369.
Package xcolor Info: Model `Gray' substituted by `gray' on input line 1370.
Package xcolor Info: Model `wave' substituted by `hsb' on input line 1371.
)
(/usr/local/texlive/2019/texmf-dist/tex/latex/amsfonts/amssymb.sty
Package: amssymb 2013/01/14 v3.01 AMS font symbols

(/usr/local/texlive/2019/texmf-dist/tex/latex/amsfonts/amsfonts.sty
Package: amsfonts 2013/01/14 v3.01 Basic AMSFonts support
\symAMSa=\mathgroup4
\symAMSb=\mathgroup5
LaTeX Font Info:    Redeclaring math symbol \hbar on input line 98.
LaTeX Font Info:    Overwriting math alphabet `\mathfrak' in version `bold'
(Font)                  U/euf/m/n --> U/euf/b/n on input line 106.
))
(/usr/local/texlive/2019/texmf-dist/tex/latex/sttools/flushend.sty
Package: flushend 2017/03/27 v3.3 Balancing columns in twocolumn mode
\flushend@@lastskip@a=\skip54
\flushend@@lastskip@b=\skip55
\flushend@@lastskip@c=\skip56
\flushend@@penalty@a=\count183
\flushend@@lastkern@a=\dimen156
\var@@temp@spread=\dimen157
\var@@temp@a=\dimen158
\flushend@@page@rule=\dimen159
\flushend@@varbox@a=\box49
\flushend@@varbox@c=\box50
\flushend@@tempbox@a=\box51
\flushend@@tempbox@c=\box52
\@viper=\box53
\hold@viper=\box54
\atColsBreak=\toks22
\atColsEnd=\toks23

(/usr/local/texlive/2019/texmf-dist/tex/latex/etoolbox/etoolbox.sty
Package: etoolbox 2019/09/21 v2.5h e-TeX tools for LaTeX (JAW)
\etb@tempcnta=\count184
))
(/usr/local/texlive/2019/texmf-dist/tex/latex/sttools/stfloats.sty
Package: stfloats 2017/03/27 v3.3 Improve float mechanism and baselineskip sett
ings
\@dblbotnum=\count185
\c@dblbotnumber=\count186
)
(/usr/local/texlive/2019/texmf-dist/tex/latex/graphics/rotating.sty
Package: rotating 2016/08/11 v2.16d rotated objects in LaTeX

(/usr/local/texlive/2019/texmf-dist/tex/latex/base/ifthen.sty
Package: ifthen 2014/09/29 v1.1c Standard LaTeX ifthen package (DPC)
)
\c@r@tfl@t=\count187
\rotFPtop=\skip57
\rotFPbot=\skip58
\rot@float@box=\box55
\rot@mess@toks=\toks24
)
(/usr/local/texlive/2019/texmf-dist/tex/latex/changepage/chngpage.sty
Package: chngpage 2009/10/20 v1.2b change page layout
\c@cp@cnt=\count188
\c@cp@tempcnt=\count189
)
(/usr/local/texlive/2019/texmf-dist/tex/latex/totcount/totcount.sty
Package: totcount 2011/01/25 v1.2 package for gettingthe total value of LaTeX c
ounters
)
(/usr/local/texlive/2019/texmf-dist/tex/latex/base/fix-cm.sty
Package: fix-cm 2015/01/14 v1.1t fixes to LaTeX

(/usr/local/texlive/2019/texmf-dist/tex/latex/base/ts1enc.def
File: ts1enc.def 2001/06/05 v3.0e (jk/car/fm) Standard LaTeX file
LaTeX Font Info:    Redeclaring font encoding TS1 on input line 47.
))
\croppaperwidth=\dimen160
\croppaperheight=\dimen161
\Croppdfwidth=\dimen162
\Croppdfheight=\dimen163
\Trimpdfwidth=\dimen164
\Trimpdfheight=\dimen165
\CP@toff@wd=\dimen166
\CP@toff@ht=\dimen167
\CP@boff@wd=\dimen168
\CP@boff@ht=\dimen169
\CP@crop@wd=\dimen170
\CP@crop@ht=\dimen171
\CP@bled@wd=\dimen172
\CP@bled@ht=\dimen173
\CP@trim@wd=\dimen174
\CP@trim@ht=\dimen175
\c@section=\count190
\c@subsection=\count191
\c@subsubsection=\count192
\c@paragraph=\count193
\c@subparagraph=\count194
\c@figure=\count195
\c@table=\count196
\dropfromtop=\skip59
\c@myauthcount=\count197
\c@myauthcount@totc=\count198
\c@myhistorycount=\count199
\c@myhistorycount@totc=\count266
\c@myaddcount=\count267
\c@myaddcount@totc=\count268
\extraspace=\skip60
\aboveskipchk=\skip61
\titlepagewd=\skip62
\rotdimen=\dimen176
\tempdime=\dimen177
\temptbox=\box56

(/usr/local/texlive/2019/texmf-dist/tex/latex/natbib/natbib.sty
Package: natbib 2010/09/13 8.31b (PWD, AO)
\bibhang=\skip63
\bibsep=\skip64
LaTeX Info: Redefining \cite on input line 694.
\c@NAT@ctr=\count269
)
(/usr/local/texlive/2019/texmf-dist/tex/latex/wrapfig/wrapfig.sty
\wrapoverhang=\dimen178
\WF@size=\dimen179
\c@WF@wrappedlines=\count270
\WF@box=\box57
\WF@everypar=\toks25
Package: wrapfig 2003/01/31  v 3.6
)
\wraplines=\count271
\@authorfigbox=\box58
\@authorfigboxdim=\skip65
\biofigadjskip=\skip66

(/usr/local/texlive/2019/texmf-dist/tex/latex/amscls/amsthm.sty
Package: amsthm 2017/10/31 v2.20.4
\thm@style=\toks26
\thm@bodyfont=\toks27
\thm@headfont=\toks28
\thm@notefont=\toks29
\thm@headpunct=\toks30
\thm@preskip=\skip67
\thm@postskip=\skip68
\thm@headsep=\skip69
\dth@everypar=\toks31
)
(/usr/local/texlive/2019/texmf-dist/tex/latex/subfloat/subfloat.sty
Package: subfloat 2003/08/21 version 2.14

Package `subfloat', Version 2.14 of 2003/08/21.
\c@subfloatfiguremax=\count272
\c@subfloattablemax=\count273
)
(/usr/local/texlive/2019/texmf-dist/tex/latex/anyfontsize/anyfontsize.sty
Package: anyfontsize 2007/11/22 anyfontsize.sty by pts
)
(/usr/local/texlive/2019/texmf-dist/tex/latex/multirow/multirow.sty
Package: multirow 2019/05/31 v2.5 Span multiple rows of a table
\multirow@colwidth=\skip70
\multirow@cntb=\count274
\multirow@dima=\skip71
\bigstrutjot=\dimen180
)
(/usr/local/texlive/2019/texmf-dist/tex/latex/mdwtools/footnote.sty
Package: footnote 1997/01/28 1.13 Save footnotes around boxes
\fn@notes=\box59
\fn@width=\dimen181
)
(/usr/local/texlive/2019/texmf-dist/tex/latex/url/url.sty
\Urlmuskip=\muskip17
Package: url 2013/09/16  ver 3.4  Verb mode for urls, etc.
)
(/usr/local/texlive/2019/texmf-dist/tex/latex/jknapltx/mathrsfs.sty
Package: mathrsfs 1996/01/01 Math RSFS package v1.0 (jk)
\symrsfs=\mathgroup6
)
(/usr/local/texlive/2019/texmf-dist/tex/latex/algorithms/algorithm.sty
Package: algorithm 2009/08/24 v0.1 Document Style `algorithm' - floating enviro
nment

(/usr/local/texlive/2019/texmf-dist/tex/latex/float/float.sty
Package: float 2001/11/08 v1.3d Float enhancements (AL)
\c@float@type=\count275
\float@exts=\toks32
\float@box=\box60
\@float@everytoks=\toks33
\@floatcapt=\box61
)
\@float@every@algorithm=\toks34
\c@algorithm=\count276
)
(/usr/local/texlive/2019/texmf-dist/tex/latex/algorithmicx/algorithmicx.sty
Package: algorithmicx 2005/04/27 v1.2 Algorithmicx

Document Style algorithmicx 1.2 - a greatly improved `algorithmic' style
\c@ALG@line=\count277
\c@ALG@rem=\count278
\c@ALG@nested=\count279
\ALG@tlm=\skip72
\ALG@thistlm=\skip73
\c@ALG@Lnr=\count280
\c@ALG@blocknr=\count281
\c@ALG@storecount=\count282
\c@ALG@tmpcounter=\count283
\ALG@tmplength=\skip74
) (/usr/local/texlive/2019/texmf-dist/tex/latex/algorithmicx/algpseudocode.sty
Package: algpseudocode 

Document Style - pseudocode environments for use with the `algorithmicx' style
) (/usr/local/texlive/2019/texmf-dist/tex/latex/listings/listings.sty
\lst@mode=\count284
\lst@gtempboxa=\box62
\lst@token=\toks35
\lst@length=\count285
\lst@currlwidth=\dimen182
\lst@column=\count286
\lst@pos=\count287
\lst@lostspace=\dimen183
\lst@width=\dimen184
\lst@newlines=\count288
\lst@lineno=\count289
\lst@maxwidth=\dimen185

(/usr/local/texlive/2019/texmf-dist/tex/latex/listings/lstmisc.sty
File: lstmisc.sty 2019/09/10 1.8c (Carsten Heinz)
\c@lstnumber=\count290
\lst@skipnumbers=\count291
\lst@framebox=\box63
)
(/usr/local/texlive/2019/texmf-dist/tex/latex/listings/listings.cfg
File: listings.cfg 2019/09/10 1.8c listings configuration
))
Package: listings 2019/09/10 1.8c (Carsten Heinz)
\c@@pps=\count292
\c@@ppsavesec=\count293
\c@@ppsaveapp=\count294

(/usr/local/texlive/2019/texmf-dist/tex/latex/hyperref/hyperref.sty
Package: hyperref 2020/01/14 v7.00d Hypertext links for LaTeX

(/usr/local/texlive/2019/texmf-dist/tex/generic/ltxcmds/ltxcmds.sty
Package: ltxcmds 2019/12/15 v1.24 LaTeX kernel commands for general use (HO)
)
(/usr/local/texlive/2019/texmf-dist/tex/generic/iftex/iftex.sty
Package: iftex 2019/11/07 v1.0c TeX engine tests
)
(/usr/local/texlive/2019/texmf-dist/tex/latex/pdftexcmds/pdftexcmds.sty
Package: pdftexcmds 2019/11/24 v0.31 Utility functions of pdfTeX for LuaTeX (HO
)

(/usr/local/texlive/2019/texmf-dist/tex/generic/infwarerr/infwarerr.sty
Package: infwarerr 2019/12/03 v1.5 Providing info/warning/error messages (HO)
)
Package pdftexcmds Info: \pdf@primitive is available.
Package pdftexcmds Info: \pdf@ifprimitive is available.
Package pdftexcmds Info: \pdfdraftmode found.
)
(/usr/local/texlive/2019/texmf-dist/tex/generic/kvsetkeys/kvsetkeys.sty
Package: kvsetkeys 2019/12/15 v1.18 Key value parser (HO)
)
(/usr/local/texlive/2019/texmf-dist/tex/generic/kvdefinekeys/kvdefinekeys.sty
Package: kvdefinekeys 2019-12-19 v1.6 Define keys (HO)
)
(/usr/local/texlive/2019/texmf-dist/tex/generic/pdfescape/pdfescape.sty
Package: pdfescape 2019/12/09 v1.15 Implements pdfTeX's escape features (HO)
)
(/usr/local/texlive/2019/texmf-dist/tex/latex/hycolor/hycolor.sty
Package: hycolor 2020-01-27 v1.10 Color options for hyperref/bookmark (HO)
)
(/usr/local/texlive/2019/texmf-dist/tex/latex/letltxmacro/letltxmacro.sty
Package: letltxmacro 2019/12/03 v1.6 Let assignment for LaTeX macros (HO)
)
(/usr/local/texlive/2019/texmf-dist/tex/latex/auxhook/auxhook.sty
Package: auxhook 2019-12-17 v1.6 Hooks for auxiliary files (HO)
)
(/usr/local/texlive/2019/texmf-dist/tex/latex/kvoptions/kvoptions.sty
Package: kvoptions 2019/11/29 v3.13 Key value format for package options (HO)
)
\@linkdim=\dimen186
\Hy@linkcounter=\count295
\Hy@pagecounter=\count296

(/usr/local/texlive/2019/texmf-dist/tex/latex/hyperref/pd1enc.def
File: pd1enc.def 2020/01/14 v7.00d Hyperref: PDFDocEncoding definition (HO)
Now handling font encoding PD1 ...
... no UTF-8 mapping file for font encoding PD1
)
(/usr/local/texlive/2019/texmf-dist/tex/generic/intcalc/intcalc.sty
Package: intcalc 2019/12/15 v1.3 Expandable calculations with integers (HO)
)
(/usr/local/texlive/2019/texmf-dist/tex/generic/etexcmds/etexcmds.sty
Package: etexcmds 2019/12/15 v1.7 Avoid name clashes with e-TeX commands (HO)
)
\Hy@SavedSpaceFactor=\count297
\pdfmajorversion=\count298
Package hyperref Info: Hyper figures OFF on input line 4547.
Package hyperref Info: Link nesting OFF on input line 4552.
Package hyperref Info: Hyper index ON on input line 4555.
Package hyperref Info: Plain pages OFF on input line 4562.
Package hyperref Info: Backreferencing OFF on input line 4567.
Package hyperref Info: Implicit mode ON; LaTeX internals redefined.
Package hyperref Info: Bookmarks ON on input line 4800.
\c@Hy@tempcnt=\count299
LaTeX Info: Redefining \url on input line 5159.
\XeTeXLinkMargin=\dimen187

(/usr/local/texlive/2019/texmf-dist/tex/generic/bitset/bitset.sty
Package: bitset 2019/12/09 v1.3 Handle bit-vector datatype (HO)

(/usr/local/texlive/2019/texmf-dist/tex/generic/bigintcalc/bigintcalc.sty
Package: bigintcalc 2019/12/15 v1.5 Expandable calculations on big integers (HO
)
))
\Fld@menulength=\count300
\Field@Width=\dimen188
\Fld@charsize=\dimen189
Package hyperref Info: Hyper figures OFF on input line 6430.
Package hyperref Info: Link nesting OFF on input line 6435.
Package hyperref Info: Hyper index ON on input line 6438.
Package hyperref Info: backreferencing OFF on input line 6445.
Package hyperref Info: Link coloring OFF on input line 6450.
Package hyperref Info: Link coloring with OCG OFF on input line 6455.
Package hyperref Info: PDF/A mode OFF on input line 6460.
LaTeX Info: Redefining \ref on input line 6500.
LaTeX Info: Redefining \pageref on input line 6504.

(/usr/local/texlive/2019/texmf-dist/tex/generic/atbegshi/atbegshi.sty
Package: atbegshi 2019/12/05 v1.19 At begin shipout hook (HO)
Package atbegshi Info: Package `crop' patched.
)
\Hy@abspage=\count301
\c@Item=\count302
\c@Hfootnote=\count303
)
Package hyperref Info: Driver (autodetected): hpdftex.

(/usr/local/texlive/2019/texmf-dist/tex/latex/hyperref/hpdftex.def
File: hpdftex.def 2020/01/14 v7.00d Hyperref driver for pdfTeX

(/usr/local/texlive/2019/texmf-dist/tex/latex/atveryend/atveryend.sty
Package: atveryend 2019-12-11 v1.11 Hooks at the very end of document (HO)
)
\Fld@listcount=\count304
\c@bookmark@seq@number=\count305

(/usr/local/texlive/2019/texmf-dist/tex/latex/rerunfilecheck/rerunfilecheck.sty
Package: rerunfilecheck 2019/12/05 v1.9 Rerun checks for auxiliary files (HO)

(/usr/local/texlive/2019/texmf-dist/tex/generic/uniquecounter/uniquecounter.sty
Package: uniquecounter 2019/12/15 v1.4 Provide unlimited unique counter (HO)
)
Package uniquecounter Info: New unique counter `rerunfilecheck' on input line 2
86.
)
\Hy@SectionHShift=\skip75
) (/usr/local/texlive/2019/texmf-dist/tex/latex/pgf/frontendlayer/tikz.sty
(/usr/local/texlive/2019/texmf-dist/tex/latex/pgf/basiclayer/pgf.sty
(/usr/local/texlive/2019/texmf-dist/tex/latex/pgf/utilities/pgfrcs.sty
(/usr/local/texlive/2019/texmf-dist/tex/generic/pgf/utilities/pgfutil-common.te
x
\pgfutil@everybye=\toks36
\pgfutil@tempdima=\dimen190
\pgfutil@tempdimb=\dimen191

(/usr/local/texlive/2019/texmf-dist/tex/generic/pgf/utilities/pgfutil-common-li
sts.tex))
(/usr/local/texlive/2019/texmf-dist/tex/generic/pgf/utilities/pgfutil-latex.def
\pgfutil@abb=\box64
(/usr/local/texlive/2019/texmf-dist/tex/latex/ms/everyshi.sty
Package: everyshi 2001/05/15 v3.00 EveryShipout Package (MS)
))
(/usr/local/texlive/2019/texmf-dist/tex/generic/pgf/utilities/pgfrcs.code.tex
(/usr/local/texlive/2019/texmf-dist/tex/generic/pgf/pgf.revision.tex)
Package: pgfrcs 2020/01/08 v3.1.5b (3.1.5b)
))
Package: pgf 2020/01/08 v3.1.5b (3.1.5b)

(/usr/local/texlive/2019/texmf-dist/tex/latex/pgf/basiclayer/pgfcore.sty
(/usr/local/texlive/2019/texmf-dist/tex/latex/pgf/systemlayer/pgfsys.sty
(/usr/local/texlive/2019/texmf-dist/tex/generic/pgf/systemlayer/pgfsys.code.tex
Package: pgfsys 2020/01/08 v3.1.5b (3.1.5b)
(/usr/local/texlive/2019/texmf-dist/tex/generic/pgf/utilities/pgfkeys.code.tex
\pgfkeys@pathtoks=\toks37
\pgfkeys@temptoks=\toks38

(/usr/local/texlive/2019/texmf-dist/tex/generic/pgf/utilities/pgfkeysfiltered.c
ode.tex
\pgfkeys@tmptoks=\toks39
))
\pgf@x=\dimen192
\pgf@y=\dimen193
\pgf@xa=\dimen194
\pgf@ya=\dimen195
\pgf@xb=\dimen196
\pgf@yb=\dimen197
\pgf@xc=\dimen198
\pgf@yc=\dimen199
\pgf@xd=\dimen256
\pgf@yd=\dimen257
\w@pgf@writea=\write3
\r@pgf@reada=\read2
\c@pgf@counta=\count306
\c@pgf@countb=\count307
\c@pgf@countc=\count308
\c@pgf@countd=\count309
\t@pgf@toka=\toks40
\t@pgf@tokb=\toks41
\t@pgf@tokc=\toks42
\pgf@sys@id@count=\count310

(/usr/local/texlive/2019/texmf-dist/tex/generic/pgf/systemlayer/pgf.cfg
File: pgf.cfg 2020/01/08 v3.1.5b (3.1.5b)
)
Driver file for pgf: pgfsys-pdftex.def

(/usr/local/texlive/2019/texmf-dist/tex/generic/pgf/systemlayer/pgfsys-pdftex.d
ef
File: pgfsys-pdftex.def 2020/01/08 v3.1.5b (3.1.5b)

(/usr/local/texlive/2019/texmf-dist/tex/generic/pgf/systemlayer/pgfsys-common-p
df.def
File: pgfsys-common-pdf.def 2020/01/08 v3.1.5b (3.1.5b)
)))
(/usr/local/texlive/2019/texmf-dist/tex/generic/pgf/systemlayer/pgfsyssoftpath.
code.tex
File: pgfsyssoftpath.code.tex 2020/01/08 v3.1.5b (3.1.5b)
\pgfsyssoftpath@smallbuffer@items=\count311
\pgfsyssoftpath@bigbuffer@items=\count312
)
(/usr/local/texlive/2019/texmf-dist/tex/generic/pgf/systemlayer/pgfsysprotocol.
code.tex
File: pgfsysprotocol.code.tex 2020/01/08 v3.1.5b (3.1.5b)
))
(/usr/local/texlive/2019/texmf-dist/tex/generic/pgf/basiclayer/pgfcore.code.tex
Package: pgfcore 2020/01/08 v3.1.5b (3.1.5b)
(/usr/local/texlive/2019/texmf-dist/tex/generic/pgf/math/pgfmath.code.tex
(/usr/local/texlive/2019/texmf-dist/tex/generic/pgf/math/pgfmathcalc.code.tex
(/usr/local/texlive/2019/texmf-dist/tex/generic/pgf/math/pgfmathutil.code.tex)
(/usr/local/texlive/2019/texmf-dist/tex/generic/pgf/math/pgfmathparser.code.tex
\pgfmath@dimen=\dimen258
\pgfmath@count=\count313
\pgfmath@box=\box65
\pgfmath@toks=\toks43
\pgfmath@stack@operand=\toks44
\pgfmath@stack@operation=\toks45
)
(/usr/local/texlive/2019/texmf-dist/tex/generic/pgf/math/pgfmathfunctions.code.
tex
(/usr/local/texlive/2019/texmf-dist/tex/generic/pgf/math/pgfmathfunctions.basic
.code.tex)
(/usr/local/texlive/2019/texmf-dist/tex/generic/pgf/math/pgfmathfunctions.trigo
nometric.code.tex)
(/usr/local/texlive/2019/texmf-dist/tex/generic/pgf/math/pgfmathfunctions.rando
m.code.tex)
(/usr/local/texlive/2019/texmf-dist/tex/generic/pgf/math/pgfmathfunctions.compa
rison.code.tex)
(/usr/local/texlive/2019/texmf-dist/tex/generic/pgf/math/pgfmathfunctions.base.
code.tex)
(/usr/local/texlive/2019/texmf-dist/tex/generic/pgf/math/pgfmathfunctions.round
.code.tex)
(/usr/local/texlive/2019/texmf-dist/tex/generic/pgf/math/pgfmathfunctions.misc.
code.tex)
(/usr/local/texlive/2019/texmf-dist/tex/generic/pgf/math/pgfmathfunctions.integ
erarithmetics.code.tex)))
(/usr/local/texlive/2019/texmf-dist/tex/generic/pgf/math/pgfmathfloat.code.tex
\c@pgfmathroundto@lastzeros=\count314
)) (/usr/local/texlive/2019/texmf-dist/tex/generic/pgf/math/pgfint.code.tex)
(/usr/local/texlive/2019/texmf-dist/tex/generic/pgf/basiclayer/pgfcorepoints.co
de.tex
File: pgfcorepoints.code.tex 2020/01/08 v3.1.5b (3.1.5b)
\pgf@picminx=\dimen259
\pgf@picmaxx=\dimen260
\pgf@picminy=\dimen261
\pgf@picmaxy=\dimen262
\pgf@pathminx=\dimen263
\pgf@pathmaxx=\dimen264
\pgf@pathminy=\dimen265
\pgf@pathmaxy=\dimen266
\pgf@xx=\dimen267
\pgf@xy=\dimen268
\pgf@yx=\dimen269
\pgf@yy=\dimen270
\pgf@zx=\dimen271
\pgf@zy=\dimen272
)
(/usr/local/texlive/2019/texmf-dist/tex/generic/pgf/basiclayer/pgfcorepathconst
ruct.code.tex
File: pgfcorepathconstruct.code.tex 2020/01/08 v3.1.5b (3.1.5b)
\pgf@path@lastx=\dimen273
\pgf@path@lasty=\dimen274
)
(/usr/local/texlive/2019/texmf-dist/tex/generic/pgf/basiclayer/pgfcorepathusage
.code.tex
File: pgfcorepathusage.code.tex 2020/01/08 v3.1.5b (3.1.5b)
\pgf@shorten@end@additional=\dimen275
\pgf@shorten@start@additional=\dimen276
)
(/usr/local/texlive/2019/texmf-dist/tex/generic/pgf/basiclayer/pgfcorescopes.co
de.tex
File: pgfcorescopes.code.tex 2020/01/08 v3.1.5b (3.1.5b)
\pgfpic=\box66
\pgf@hbox=\box67
\pgf@layerbox@main=\box68
\pgf@picture@serial@count=\count315
)
(/usr/local/texlive/2019/texmf-dist/tex/generic/pgf/basiclayer/pgfcoregraphicst
ate.code.tex
File: pgfcoregraphicstate.code.tex 2020/01/08 v3.1.5b (3.1.5b)
\pgflinewidth=\dimen277
)
(/usr/local/texlive/2019/texmf-dist/tex/generic/pgf/basiclayer/pgfcoretransform
ations.code.tex
File: pgfcoretransformations.code.tex 2020/01/08 v3.1.5b (3.1.5b)
\pgf@pt@x=\dimen278
\pgf@pt@y=\dimen279
\pgf@pt@temp=\dimen280
)
(/usr/local/texlive/2019/texmf-dist/tex/generic/pgf/basiclayer/pgfcorequick.cod
e.tex
File: pgfcorequick.code.tex 2020/01/08 v3.1.5b (3.1.5b)
)
(/usr/local/texlive/2019/texmf-dist/tex/generic/pgf/basiclayer/pgfcoreobjects.c
ode.tex
File: pgfcoreobjects.code.tex 2020/01/08 v3.1.5b (3.1.5b)
)
(/usr/local/texlive/2019/texmf-dist/tex/generic/pgf/basiclayer/pgfcorepathproce
ssing.code.tex
File: pgfcorepathprocessing.code.tex 2020/01/08 v3.1.5b (3.1.5b)
)
(/usr/local/texlive/2019/texmf-dist/tex/generic/pgf/basiclayer/pgfcorearrows.co
de.tex
File: pgfcorearrows.code.tex 2020/01/08 v3.1.5b (3.1.5b)
\pgfarrowsep=\dimen281
)
(/usr/local/texlive/2019/texmf-dist/tex/generic/pgf/basiclayer/pgfcoreshade.cod
e.tex
File: pgfcoreshade.code.tex 2020/01/08 v3.1.5b (3.1.5b)
\pgf@max=\dimen282
\pgf@sys@shading@range@num=\count316
\pgf@shadingcount=\count317
)
(/usr/local/texlive/2019/texmf-dist/tex/generic/pgf/basiclayer/pgfcoreimage.cod
e.tex
File: pgfcoreimage.code.tex 2020/01/08 v3.1.5b (3.1.5b)

(/usr/local/texlive/2019/texmf-dist/tex/generic/pgf/basiclayer/pgfcoreexternal.
code.tex
File: pgfcoreexternal.code.tex 2020/01/08 v3.1.5b (3.1.5b)
\pgfexternal@startupbox=\box69
))
(/usr/local/texlive/2019/texmf-dist/tex/generic/pgf/basiclayer/pgfcorelayers.co
de.tex
File: pgfcorelayers.code.tex 2020/01/08 v3.1.5b (3.1.5b)
)
(/usr/local/texlive/2019/texmf-dist/tex/generic/pgf/basiclayer/pgfcoretranspare
ncy.code.tex
File: pgfcoretransparency.code.tex 2020/01/08 v3.1.5b (3.1.5b)
)
(/usr/local/texlive/2019/texmf-dist/tex/generic/pgf/basiclayer/pgfcorepatterns.
code.tex
File: pgfcorepatterns.code.tex 2020/01/08 v3.1.5b (3.1.5b)
)
(/usr/local/texlive/2019/texmf-dist/tex/generic/pgf/basiclayer/pgfcorerdf.code.
tex
File: pgfcorerdf.code.tex 2020/01/08 v3.1.5b (3.1.5b)
)))
(/usr/local/texlive/2019/texmf-dist/tex/generic/pgf/modules/pgfmoduleshapes.cod
e.tex
File: pgfmoduleshapes.code.tex 2020/01/08 v3.1.5b (3.1.5b)
\pgfnodeparttextbox=\box70
)
(/usr/local/texlive/2019/texmf-dist/tex/generic/pgf/modules/pgfmoduleplot.code.
tex
File: pgfmoduleplot.code.tex 2020/01/08 v3.1.5b (3.1.5b)
)
(/usr/local/texlive/2019/texmf-dist/tex/latex/pgf/compatibility/pgfcomp-version
-0-65.sty
Package: pgfcomp-version-0-65 2020/01/08 v3.1.5b (3.1.5b)
\pgf@nodesepstart=\dimen283
\pgf@nodesepend=\dimen284
)
(/usr/local/texlive/2019/texmf-dist/tex/latex/pgf/compatibility/pgfcomp-version
-1-18.sty
Package: pgfcomp-version-1-18 2020/01/08 v3.1.5b (3.1.5b)
))
(/usr/local/texlive/2019/texmf-dist/tex/latex/pgf/utilities/pgffor.sty
(/usr/local/texlive/2019/texmf-dist/tex/latex/pgf/utilities/pgfkeys.sty
(/usr/local/texlive/2019/texmf-dist/tex/generic/pgf/utilities/pgfkeys.code.tex)
) (/usr/local/texlive/2019/texmf-dist/tex/latex/pgf/math/pgfmath.sty
(/usr/local/texlive/2019/texmf-dist/tex/generic/pgf/math/pgfmath.code.tex))
(/usr/local/texlive/2019/texmf-dist/tex/generic/pgf/utilities/pgffor.code.tex
Package: pgffor 2020/01/08 v3.1.5b (3.1.5b)

(/usr/local/texlive/2019/texmf-dist/tex/generic/pgf/math/pgfmath.code.tex)
\pgffor@iter=\dimen285
\pgffor@skip=\dimen286
\pgffor@stack=\toks46
\pgffor@toks=\toks47
))
(/usr/local/texlive/2019/texmf-dist/tex/generic/pgf/frontendlayer/tikz/tikz.cod
e.tex
Package: tikz 2020/01/08 v3.1.5b (3.1.5b)

(/usr/local/texlive/2019/texmf-dist/tex/generic/pgf/libraries/pgflibraryplothan
dlers.code.tex
File: pgflibraryplothandlers.code.tex 2020/01/08 v3.1.5b (3.1.5b)
\pgf@plot@mark@count=\count318
\pgfplotmarksize=\dimen287
)
\tikz@lastx=\dimen288
\tikz@lasty=\dimen289
\tikz@lastxsaved=\dimen290
\tikz@lastysaved=\dimen291
\tikz@lastmovetox=\dimen292
\tikz@lastmovetoy=\dimen293
\tikzleveldistance=\dimen294
\tikzsiblingdistance=\dimen295
\tikz@figbox=\box71
\tikz@figbox@bg=\box72
\tikz@tempbox=\box73
\tikz@tempbox@bg=\box74
\tikztreelevel=\count319
\tikznumberofchildren=\count320
\tikznumberofcurrentchild=\count321
\tikz@fig@count=\count322

(/usr/local/texlive/2019/texmf-dist/tex/generic/pgf/modules/pgfmodulematrix.cod
e.tex
File: pgfmodulematrix.code.tex 2020/01/08 v3.1.5b (3.1.5b)
\pgfmatrixcurrentrow=\count323
\pgfmatrixcurrentcolumn=\count324
\pgf@matrix@numberofcolumns=\count325
)
\tikz@expandcount=\count326

(/usr/local/texlive/2019/texmf-dist/tex/generic/pgf/frontendlayer/tikz/librarie
s/tikzlibrarytopaths.code.tex
File: tikzlibrarytopaths.code.tex 2020/01/08 v3.1.5b (3.1.5b)
)))
(/usr/local/texlive/2019/texmf-dist/tex/generic/pgf/frontendlayer/tikz/librarie
s/tikzlibrarysvg.path.code.tex
File: tikzlibrarysvg.path.code.tex 2020/01/08 v3.1.5b (3.1.5b)

(/usr/local/texlive/2019/texmf-dist/tex/generic/pgf/libraries/pgflibrarysvg.pat
h.code.tex
File: pgflibrarysvg.path.code.tex 2020/01/08 v3.1.5b (3.1.5b)

(/usr/local/texlive/2019/texmf-dist/tex/generic/pgf/modules/pgfmoduleparser.cod
e.tex
File: pgfmoduleparser.code.tex 2020/01/08 v3.1.5b (3.1.5b)
\pgfparserdef@arg@count=\count327
)
\pgf@lib@svg@last@x=\dimen296
\pgf@lib@svg@last@y=\dimen297
\pgf@lib@svg@last@c@x=\dimen298
\pgf@lib@svg@last@c@y=\dimen299
\pgf@lib@svg@count=\count328
\pgf@lib@svg@max@num=\count329
))
\@curXheight=\skip76
) (/usr/local/texlive/2019/texmf-dist/tex/latex/titlesec/titlesec.sty
Package: titlesec 2019/10/16 v2.13 Sectioning titles
\ttl@box=\box75
\beforetitleunit=\skip77
\aftertitleunit=\skip78
\ttl@plus=\dimen300
\ttl@minus=\dimen301
\ttl@toksa=\toks48
\titlewidth=\dimen302
\titlewidthlast=\dimen303
\titlewidthfirst=\dimen304


Package titlesec Warning: Non standard sectioning command \subparagraph
(titlesec)                detected. Using default spacing and no format.

) (/usr/local/texlive/2019/texmf-dist/tex/latex/siunitx/siunitx.sty
(/usr/local/texlive/2019/texmf-dist/tex/latex/l3kernel/expl3.sty
Package: expl3 2020-02-25 L3 programming layer (loader) 

(/usr/local/texlive/2019/texmf-dist/tex/latex/l3backend/l3backend-pdfmode.def
File: l3backend-pdfmode.def 2020-02-23 L3 backend support: PDF mode
\l__kernel_color_stack_int=\count330
\l__pdf_internal_box=\box76
)) (/usr/local/texlive/2019/texmf-dist/tex/latex/l3packages/xparse/xparse.sty
Package: xparse 2020-02-25 L3 Experimental document command parser
\l__xparse_current_arg_int=\count331
\g__xparse_grabber_int=\count332
\l__xparse_m_args_int=\count333
\l__xparse_v_nesting_int=\count334
)
Package: siunitx 2020/02/25 v2.8b A comprehensive (SI) units package

(/usr/local/texlive/2019/texmf-dist/tex/latex/l3packages/l3keys2e/l3keys2e.sty
Package: l3keys2e 2020-02-25 LaTeX2e option processing using LaTeX3 keys
)
\l__siunitx_tmp_box=\box77
\l__siunitx_tmp_dim=\dimen305
\l__siunitx_tmp_int=\count335
\l__siunitx_number_mantissa_length_int=\count336
\l__siunitx_number_uncert_length_int=\count337
\l__siunitx_round_int=\count338
\l__siunitx_process_decimal_int=\count339
\l__siunitx_process_uncertainty_int=\count340
\l__siunitx_process_fixed_int=\count341
\l__siunitx_process_integer_min_int=\count342
\l__siunitx_process_precision_int=\count343
\l__siunitx_group_min_int=\count344
\l__siunitx_angle_marker_box=\box78
\l__siunitx_angle_unit_box=\box79
\l__siunitx_angle_marker_dim=\dimen306
\l__siunitx_angle_unit_dim=\dimen307
\l__siunitx_unit_int=\count345
\l__siunitx_unit_denominator_int=\count346
\l__siunitx_unit_numerator_int=\count347
\l__siunitx_unit_prefix_int=\count348
\l__siunitx_unit_prefix_base_int=\count349
\l__siunitx_unit_prefix_gram_int=\count350
\l__siunitx_number_product_int=\count351
\c__siunitx_one_fill_skip=\skip79
\l__siunitx_table_unit_align_skip=\skip80
\l__siunitx_table_exponent_dim=\dimen308
\l__siunitx_table_integer_dim=\dimen309
\l__siunitx_table_mantissa_dim=\dimen310
\l__siunitx_table_marker_dim=\dimen311
\l__siunitx_table_result_dim=\dimen312
\l__siunitx_table_uncert_dim=\dimen313
\l__siunitx_table_fill_pre_dim=\dimen314
\l__siunitx_table_fill_post_dim=\dimen315
\l__siunitx_table_fill_mid_dim=\dimen316
\l__siunitx_table_pre_box=\box80
\l__siunitx_table_post_box=\box81
\l__siunitx_table_mantissa_box=\box82
\l__siunitx_table_result_box=\box83
\l__siunitx_table_number_align_skip=\skip81
\l__siunitx_table_text_align_skip=\skip82
(/usr/local/texlive/2019/texmf-dist/tex/latex/translator/translator.sty
Package: translator 2019-05-31 v1.12a Easy translation of strings in LaTeX
))
(/usr/local/texlive/2019/texmf-dist/tex/latex/booktabs/booktabs.sty
Package: booktabs 2020/01/12 v1.61803398 Publication quality tables
\heavyrulewidth=\dimen317
\lightrulewidth=\dimen318
\cmidrulewidth=\dimen319
\belowrulesep=\dimen320
\belowbottomsep=\dimen321
\aboverulesep=\dimen322
\abovetopsep=\dimen323
\cmidrulesep=\dimen324
\cmidrulekern=\dimen325
\defaultaddspace=\dimen326
\@cmidla=\count352
\@cmidlb=\count353
\@aboverulesep=\dimen327
\@belowrulesep=\dimen328
\@thisruleclass=\count354
\@lastruleclass=\count355
\@thisrulewidth=\dimen329
)
(/usr/local/texlive/2019/texmf-dist/tex/latex/tools/dcolumn.sty
Package: dcolumn 2014/10/28 v1.06 decimal alignment package (DPC)
)
(/usr/local/texlive/2019/texmf-dist/tex/latex/caption/subcaption.sty
Package: subcaption 2020/01/22 v1.3d Sub-captions (AR)
\c@subfigure=\count356
\c@subtable=\count357
)
\c@problem=\count358
\c@definition=\count359


LaTeX Warning: Unused global option(s):
    [unnumsec,webpdf,contemporary,large].

(./PolyphestManuscript.aux)
\openout1 = `PolyphestManuscript.aux'.

LaTeX Font Info:    Checking defaults for OML/cmm/m/it on input line 57.
LaTeX Font Info:    ... okay on input line 57.
LaTeX Font Info:    Checking defaults for OMS/cmsy/m/n on input line 57.
LaTeX Font Info:    ... okay on input line 57.
LaTeX Font Info:    Checking defaults for OT1/cmr/m/n on input line 57.
LaTeX Font Info:    ... okay on input line 57.
LaTeX Font Info:    Checking defaults for T1/cmr/m/n on input line 57.
LaTeX Font Info:    ... okay on input line 57.
LaTeX Font Info:    Checking defaults for TS1/cmr/m/n on input line 57.
LaTeX Font Info:    ... okay on input line 57.
LaTeX Font Info:    Checking defaults for OMX/cmex/m/n on input line 57.
LaTeX Font Info:    ... okay on input line 57.
LaTeX Font Info:    Checking defaults for U/cmr/m/n on input line 57.
LaTeX Font Info:    ... okay on input line 57.
LaTeX Font Info:    Checking defaults for PD1/pdf/m/n on input line 57.
LaTeX Font Info:    ... okay on input line 57.

(/usr/local/texlive/2019/texmf-dist/tex/context/base/mkii/supp-pdf.mkii
[Loading MPS to PDF converter (version 2006.09.02).]
\scratchcounter=\count360
\scratchdimen=\dimen330
\scratchbox=\box84
\nofMPsegments=\count361
\nofMParguments=\count362
\everyMPshowfont=\toks49
\MPscratchCnt=\count363
\MPscratchDim=\dimen331
\MPnumerator=\count364
\makeMPintoPDFobject=\count365
\everyMPtoPDFconversion=\toks50
) (/usr/local/texlive/2019/texmf-dist/tex/latex/epstopdf-pkg/epstopdf-base.sty
Package: epstopdf-base 2020-01-24 v2.11 Base part for package epstopdf
Package epstopdf-base Info: Redefining graphics rule for `.eps' on input line 4
85.

(/usr/local/texlive/2019/texmf-dist/tex/latex/latexconfig/epstopdf-sys.cfg
File: epstopdf-sys.cfg 2010/07/13 v1.3 Configuration of (r)epstopdf for TeX Liv
e
))
Package crop Info: requested driver: `' on input line 57.
Package crop Info: detected driver: `pdftex' on input line 57.
Package crop Info: using `pdftex' graphics driver on input line 57.
Package caption Info: Begin \AtBeginDocument code.
Package caption Info: float package is loaded.
Package caption Info: hyperref package is loaded.
Package caption Info: listings package is loaded.
Package caption Info: rotating package is loaded.
Package caption Info: wrapfig package is loaded.
Package caption Info: End \AtBeginDocument code.
LaTeX Font Info:    Redeclaring symbol font `AMSa' on input line 57.
LaTeX Font Info:    Overwriting symbol font `AMSa' in version `normal'
(Font)                  U/msa/m/n --> U/msa/m/n on input line 57.
LaTeX Font Info:    Overwriting symbol font `AMSa' in version `bold'
(Font)                  U/msa/m/n --> U/msa/m/n on input line 57.
\c@lstlisting=\count366
\AtBeginShipoutBox=\box85
Package hyperref Info: Link coloring OFF on input line 57.

(/usr/local/texlive/2019/texmf-dist/tex/latex/hyperref/nameref.sty
Package: nameref 2019/09/16 v2.46 Cross-referencing by name of section

(/usr/local/texlive/2019/texmf-dist/tex/latex/refcount/refcount.sty
Package: refcount 2019/12/15 v3.6 Data extraction from label references (HO)
)
(/usr/local/texlive/2019/texmf-dist/tex/generic/gettitlestring/gettitlestring.s
ty
Package: gettitlestring 2019/12/15 v1.6 Cleanup title references (HO)
)
\c@section@level=\count367
)
LaTeX Info: Redefining \ref on input line 57.
LaTeX Info: Redefining \pageref on input line 57.
LaTeX Info: Redefining \nameref on input line 57.
 (./PolyphestManuscript.out) (./PolyphestManuscript.out)
\@outlinefile=\write4
\openout4 = `PolyphestManuscript.out'.


ABD: EveryShipout initializing macros
(/usr/local/texlive/2019/texmf-dist/tex/latex/translator/translator-basic-dicti
onary-English.dict
Dictionary: translator-basic-dictionary, Language: English 
)
(/usr/local/texlive/2019/texmf-dist/tex/latex/siunitx/siunitx-abbreviations.cfg
File: siunitx-abbreviations.cfg 2017/11/26 v2.7k siunitx: Abbreviated units
)
LaTeX Font Info:    Calculating math sizes for size <7.52812> on input line 57.

LaTeX Font Info:    Trying to load font information for U+msa on input line 57.

 (/usr/local/texlive/2019/texmf-dist/tex/latex/amsfonts/umsa.fd
File: umsa.fd 2013/01/14 v3.01 AMS symbols A
)
LaTeX Font Info:    Trying to load font information for U+msb on input line 57.


(/usr/local/texlive/2019/texmf-dist/tex/latex/amsfonts/umsb.fd
File: umsb.fd 2013/01/14 v3.01 AMS symbols B
)
LaTeX Font Info:    Trying to load font information for U+rsfs on input line 57
.

(/usr/local/texlive/2019/texmf-dist/tex/latex/jknapltx/ursfs.fd
File: ursfs.fd 1998/03/24 rsfs font definition file (jk)
)
LaTeX Font Info:    Calculating math sizes for size <13.04874> on input line 95
.
LaTeX Font Info:    Calculating math sizes for size <6.52437> on input line 95.

LaTeX Font Info:    Calculating math sizes for size <4.56703> on input line 95.

LaTeX Font Info:    Calculating math sizes for size <9.03374> on input line 95.


Underfull \hbox (badness 1342) in paragraph at lines 96--97
\OT1/cmr/m/n/7.52812 be one (haploid cells) or larger (diploid, triploid, etc.)
.
 []


Underfull \vbox (badness 10000) has occurred while \output is active []


Underfull \hbox (badness 2790) in paragraph at lines 101--102
\OT1/cmr/m/n/7.52812 for unraveling these intricate relationships. Phylogenetic

 []


Underfull \vbox (badness 10000) has occurred while \output is active []

 [1
Non-PDF special ignored!
<special> ps: [{ThisPage} << /CropBox [0 0 595.26013 782.33696] >> /PUT pdf...

{/usr/local/texlive/2019/texmf-var/fonts/map/pdftex/updmap/pdftex.map}


]
Underfull \hbox (badness 2005) in paragraph at lines 105--106
[]\OT1/cmr/m/n/7.52812 To address these limitations, we introduce Polyphest
 []


Underfull \hbox (badness 1742) in paragraph at lines 107--108
\OT1/cmr/m/n/7.52812 Polyphest as compared to both PADRE and MPAllopp,
 []

<figure/multree.png, id=170, 429.46448pt x 259.81065pt>
File: figure/multree.png Graphic file (type png)
<use figure/multree.png>
Package pdftex.def Info: figure/multree.png  used on input line 119.
(pdftex.def)             Requested size: 97.6985pt x 59.10106pt.
<figure/network.png, id=171, 429.46448pt x 259.81065pt>
File: figure/network.png Graphic file (type png)
<use figure/network.png>
Package pdftex.def Info: figure/network.png  used on input line 125.
(pdftex.def)             Requested size: 97.6985pt x 59.10106pt.
LaTeX Font Info:    Calculating math sizes for size <6.02249> on input line 131
.

Underfull \hbox (badness 1655) in paragraph at lines 144--145
\OT1/cmr/m/n/7.52812 We begin by revisiting the Greedy Consensus MUL-tree
 []


Underfull \hbox (badness 1924) in paragraph at lines 144--145
\OT1/cmr/m/n/7.52812 problem, as detailed in []Lott \OT1/cmr/m/it/7.52812 et al
.[] \OT1/cmr/m/n/7.52812 ([]2009[]). Let $\OMS/cmsy/m/n/7.52812 T \OT1/cmr/m/n/
7.52812 =
 []


Underfull \hbox (badness 1005) in paragraph at lines 146--147
\OT1/cmr/m/n/7.52812 view the induced clusters as a list of cluster-multiplicit
y
 []


Overfull \hbox (253.25pt too wide) has occurred while \output is active
[][][] 
 []


Overfull \vbox (1.0pt too high) has occurred while \output is active []

 [2
Non-PDF special ignored!
<special> ps: [{ThisPage} << /CropBox [0 0 595.26013 782.33696] >> /PUT pdf...
 <./figure/multree.png> <./figure/network.png>]
Underfull \hbox (badness 2173) in paragraph at lines 166--169
[][]\OT1/cmr/bx/n/7.52812 Problem 1. []\OT1/cmr/m/n/7.52812 (Maximum Weight App
roximate-Compatible
 []


Underfull \hbox (badness 1590) in paragraph at lines 174--175
\OT1/cmr/m/n/7.52812 We leverage the sorted list of clusters with frequencies,
 []


Underfull \hbox (badness 2050) in paragraph at lines 174--175
\OT1/cmr/m/n/7.52812 generated by \OT1/cmtt/m/n/7.52812 ComputeSortedClusters\O
T1/cmr/m/n/7.52812 , and the concept of
 []


Underfull \hbox (badness 5274) in paragraph at lines 174--175
\OT1/cmr/m/n/7.52812 approximate compatibility to construct an approximate
 []


Underfull \vbox (badness 10000) has occurred while \output is active []


Underfull \hbox (badness 1776) in paragraph at lines 177--191
\OT1/cmr/m/n/7.52812 function $\OML/cmm/m/it/7.52812 f \OT1/cmr/m/n/7.52812 : \
OMS/cmsy/m/n/7.52812 f\OT1/cmr/m/n/7.52812 1\OML/cmm/m/it/7.52812 ; [] ; n\OMS/
cmsy/m/n/7.52812 g ! \OML/cmm/m/it/7.52812 C\OT1/cmr/m/n/7.52812 (\OMS/cmsy/m/n
/7.52812 T\OT1/cmr/m/n/7.52812 )$ maps each selection
 []


Underfull \hbox (badness 1062) in paragraph at lines 177--191
\OT1/cmr/m/n/7.52812 and $^^C[] = 0$ otherwise. The ILP model is as follows:
 []

Package hyperref Info: bookmark level for unknown algorithm defaults to 0 on in
put line 195.

Overfull \hbox (253.25pt too wide) has occurred while \output is active
[][][] 
 []


Overfull \vbox (1.0pt too high) has occurred while \output is active []

 [3
Non-PDF special ignored!
<special> ps: [{ThisPage} << /CropBox [0 0 595.26013 782.33696] >> /PUT pdf...
]
Underfull \hbox (badness 1755) in paragraph at lines 333--334
[]\OT1/cmr/m/n/7.52812 Use the \OT1/cmtt/m/n/7.52812 AreNearIsomorphic \OT1/cmr
/m/n/7.52812 function to identify
 []


Underfull \hbox (badness 3098) in paragraph at lines 335--336
[]\OT1/cmr/m/n/7.52812 Use the \OT1/cmtt/m/n/7.52812 MergeNearIsomorphicClades 
\OT1/cmr/m/n/7.52812 function to
 []


Package hyperref Warning: Difference (2) between bookmark levels is greater 
(hyperref)                than one, level fixed on input line 357.


Package hyperref Warning: The anchor of a bookmark and its parent's must not
(hyperref)                be the same. Added a new anchor on input line 357.


Underfull \hbox (badness 1742) in paragraph at lines 358--360
\OT1/cmr/m/n/7.52812 and the parameters used for simulations (Supplementary
 []


Overfull \hbox (253.25pt too wide) has occurred while \output is active
[][][] 
 []


Overfull \vbox (1.0pt too high) has occurred while \output is active []

 [4
Non-PDF special ignored!
<special> ps: [{ThisPage} << /CropBox [0 0 595.26013 782.33696] >> /PUT pdf...
]
Underfull \hbox (badness 3503) in paragraph at lines 360--361
\OT1/cmr/m/n/7.52812 To assess the accuracy of our MUL-tree and network
 []


Underfull \hbox (badness 1910) in paragraph at lines 360--361
\OT1/cmr/m/n/7.52812 constructions in the simulation study, we employed the
 []

<figure/multree_ged_error_trueGT.pdf, id=255, 722.7pt x 361.35pt>
File: figure/multree_ged_error_trueGT.pdf Graphic file (type pdf)
<use figure/multree_ged_error_trueGT.pdf>
Package pdftex.def Info: figure/multree_ged_error_trueGT.pdf  used on input lin
e 376.
(pdftex.def)             Requested size: 244.25pt x 122.12404pt.
<figure/multree_ged_error_estGT.pdf, id=256, 722.7pt x 361.35pt>
File: figure/multree_ged_error_estGT.pdf Graphic file (type pdf)
<use figure/multree_ged_error_estGT.pdf>
Package pdftex.def Info: figure/multree_ged_error_estGT.pdf  used on input line
 378.
(pdftex.def)             Requested size: 244.25pt x 122.12404pt.

Overfull \hbox (9.0pt too wide) in paragraph at lines 376--381
 [][] 
 []


Overfull \hbox (9.0pt too wide) in paragraph at lines 376--381
 [] 
 []


Underfull \hbox (badness 1215) in paragraph at lines 371--385
\OT1/cmr/m/n/7.52812 under low ILS levels and remains highly accurate under
 []

<figure/network_error_trueGT.pdf, id=258, 722.7pt x 361.35pt>
File: figure/network_error_trueGT.pdf Graphic file (type pdf)
<use figure/network_error_trueGT.pdf>
Package pdftex.def Info: figure/network_error_trueGT.pdf  used on input line 39
3.
(pdftex.def)             Requested size: 244.25pt x 122.12404pt.
<figure/network_error_estGT.pdf, id=259, 722.7pt x 361.35pt>
File: figure/network_error_estGT.pdf Graphic file (type pdf)
<use figure/network_error_estGT.pdf>
Package pdftex.def Info: figure/network_error_estGT.pdf  used on input line 395
.
(pdftex.def)             Requested size: 244.25pt x 122.12404pt.

Overfull \hbox (9.0pt too wide) in paragraph at lines 393--398
 [][] 
 []


Overfull \hbox (9.0pt too wide) in paragraph at lines 393--398
 [] 
 []


Overfull \hbox (253.25pt too wide) has occurred while \output is active
[][][] 
 []


Overfull \vbox (1.0pt too high) has occurred while \output is active []

 [5
Non-PDF special ignored!
<special> ps: [{ThisPage} << /CropBox [0 0 595.26013 782.33696] >> /PUT pdf...
 <./figure/multree_ged_error_trueGT.pdf> <./figure/multree_ged_error_estGT.pdf>
]
<figure/polyphest-isomorphic-threshold-impact.pdf, id=283, 722.7pt x 216.81pt>
File: figure/polyphest-isomorphic-threshold-impact.pdf Graphic file (type pdf)
<use figure/polyphest-isomorphic-threshold-impact.pdf>
Package pdftex.def Info: figure/polyphest-isomorphic-threshold-impact.pdf  used
 on input line 411.
(pdftex.def)             Requested size: 219.8235pt x 65.94664pt.

Underfull \hbox (badness 1389) in paragraph at lines 408--418
\OT1/cmr/m/n/7.52812 ($\OML/cmm/m/it/7.52812 ^^N$ \OT1/cmr/m/n/7.52812 above) o
n the accuracy of network reconstruction by
 []

<figure/F_runtime_estGT.pdf, id=285, 722.7pt x 216.81pt>
File: figure/F_runtime_estGT.pdf Graphic file (type pdf)
<use figure/F_runtime_estGT.pdf>
Package pdftex.def Info: figure/F_runtime_estGT.pdf  used on input line 427.
(pdftex.def)             Requested size: 219.8235pt x 65.94664pt.
<figure/wheat_multree_TaABD.pdf, id=296, 1448.24522pt x 1138.11024pt>
File: figure/wheat_multree_TaABD.pdf Graphic file (type pdf)
<use figure/wheat_multree_TaABD.pdf>
Package pdftex.def Info: figure/wheat_multree_TaABD.pdf  used on input line 447
.
(pdftex.def)             Requested size: 94.09856pt x 73.94502pt.
<figure/wheat_network.pdf, id=297, 1448.24522pt x 1138.11024pt>
File: figure/wheat_network.pdf Graphic file (type pdf)
<use figure/wheat_network.pdf>
Package pdftex.def Info: figure/wheat_network.pdf  used on input line 448.
(pdftex.def)             Requested size: 94.09856pt x 73.94502pt.

Underfull \hbox (badness 1210) in paragraph at lines 456--457
\OT1/cmr/m/n/7.52812 In this work, we introduced Polyphest, a novel method
 []


Underfull \hbox (badness 1308) in paragraph at lines 456--457
\OT1/cmr/m/n/7.52812 PADRE algorithm by accounting for ILS. Unsurprisingly,
 []


Underfull \hbox (badness 4168) in paragraph at lines 456--457
\OT1/cmr/m/n/7.52812 Polyphest exhibits greater robustness to ILS compared
 []


Underfull \hbox (badness 1960) in paragraph at lines 456--457
\OT1/cmr/m/n/7.52812 to PADRE. Further, Polyphest demonstrates comparable
 []


Underfull \hbox (badness 4036) in paragraph at lines 456--457
\OT1/cmr/m/n/7.52812 performance to MPAllopp under low to moderate ILS
 []


Underfull \hbox (badness 1342) in paragraph at lines 456--457
\OT1/cmr/m/n/7.52812 Polyphest offers a significant advantage in computational
 []


Underfull \hbox (badness 1132) in paragraph at lines 456--457
\OT1/cmr/m/n/7.52812 efficiency, especially for large data sets, which makes it

 []


Underfull \hbox (badness 1688) in paragraph at lines 456--457
\OT1/cmr/m/n/7.52812 wheat dataset, Polyphest inferred a plausible phylogeny,
 []


Overfull \hbox (253.25pt too wide) has occurred while \output is active
[][][] 
 []


Overfull \vbox (1.0pt too high) has occurred while \output is active []

 [6
Non-PDF special ignored!
<special> ps: [{ThisPage} << /CropBox [0 0 595.26013 782.33696] >> /PUT pdf...
 <./figure/network_error_trueGT.pdf> <./figure/network_error_estGT.pdf> <./figu
re/polyphest-isomorphic-threshold-impact.pdf> <./figure/F_runtime_estGT.pdf>]
Underfull \hbox (badness 1205) in paragraph at lines 458--459
\OT1/cmr/m/n/7.52812 number of genes, all possible relationships might appear
 []

(./PolyphestManuscript.bbl
Underfull \hbox (badness 2591) in paragraph at lines 5--10
[]\OT1/cmr/m/n/7.52812 Blischak, P. D. \OT1/cmr/m/it/7.52812 et al. \OT1/cmr/m/
n/7.52812 (2018).  Integrating networks,
 []


Underfull \hbox (badness 2080) in paragraph at lines 18--23
\OT1/cmr/m/n/7.52812 methods for phylogenetic networks in the presence of
 []


Underfull \hbox (badness 10000) in paragraph at lines 69--72
[]\OT1/cmr/m/n/7.52812 Jones, G. (2012).  Simulations for allopolyploid
 []


Underfull \hbox (badness 1721) in paragraph at lines 69--72
\OT1/cmr/m/n/7.52812 networks: AlloppDT.  []$\OT1/cmtt/m/n/7.52812 http : / / w
ww . indriid . com / goteborg /
 []


Underfull \hbox (badness 1406) in paragraph at lines 81--85
\OT1/cmr/m/n/7.52812 species networks in the presence of incomplete lineage
 []


Underfull \hbox (badness 2302) in paragraph at lines 114--118
\OT1/cmr/m/n/7.52812 phylogenetic networks.  \OT1/cmr/m/it/7.52812 IEEE/ACM Tra
nsactions on
 []


Underfull \hbox (badness 1371) in paragraph at lines 163--167
[]\OT1/cmr/m/n/7.52812 Yan, Z. \OT1/cmr/m/it/7.52812 et al. \OT1/cmr/m/n/7.5281
2 (2021).  Maximum Parsimony Inference
 []


Underfull \hbox (badness 1270) in paragraph at lines 163--167
\OT1/cmr/m/n/7.52812 of Phylogenetic Networks in the Presence of Polyploid
 []

)
- LAST -
Extra skip:7.02821pt
Left:669.91023pt/0.0pt
Right:661.0pt/1.88202pt
Output:669.27815pt

Overfull \hbox (253.25pt too wide) has occurred while \output is active
[][][] 
 []

[7
Non-PDF special ignored!
<special> ps: [{ThisPage} << /CropBox [0 0 595.26013 782.33696] >> /PUT pdf...
 <./figure/wheat_multree_TaABD.pdf> <./figure/wheat_network.pdf>]
Package atveryend Info: Empty hook `BeforeClearDocument' on input line 468.
Package atveryend Info: Empty hook `AfterLastShipout' on input line 468.

(./PolyphestManuscript.aux)
Package atveryend Info: Executing hook `AtVeryEndDocument' on input line 468.
Package atveryend Info: Executing hook `AtEndAfterFileList' on input line 468.
Package rerunfilecheck Info: File `PolyphestManuscript.out' has not changed.
(rerunfilecheck)             Checksum: 9DC9C778FC551BA7DF9490E849839EC7;1374.
 ) 
Here is how much of TeX's memory you used:
 25323 strings out of 480994
 492829 string characters out of 5912142
 768520 words of memory out of 5000000
 40250 multiletter control sequences out of 15000+600000
 574685 words of font info for 191 fonts, out of 8000000 for 9000
 1145 hyphenation exceptions out of 8191
 68i,13n,78p,17362b,863s stack positions out of 5000i,500n,10000p,200000b,80000s
{/usr/local/texlive/2019/texmf-dist/fonts/enc/dvips/cm-super/cm-super-ts1.enc
}</usr/local/texlive/2019/texmf-dist/fonts/type1/public/amsfonts/cm/cmb10.pfb><
/usr/local/texlive/2019/texmf-dist/fonts/type1/public/amsfonts/cm/cmbx12.pfb></
usr/local/texlive/2019/texmf-dist/fonts/type1/public/amsfonts/cm/cmbx6.pfb></us
r/local/texlive/2019/texmf-dist/fonts/type1/public/amsfonts/cm/cmbx7.pfb></usr/
local/texlive/2019/texmf-dist/fonts/type1/public/amsfonts/cm/cmbx9.pfb></usr/lo
cal/texlive/2019/texmf-dist/fonts/type1/public/amsfonts/cm/cmbxti10.pfb></usr/l
ocal/texlive/2019/texmf-dist/fonts/type1/public/amsfonts/cm/cmcsc10.pfb></usr/l
ocal/texlive/2019/texmf-dist/fonts/type1/public/amsfonts/cmextra/cmex8.pfb></us
r/local/texlive/2019/texmf-dist/fonts/type1/public/amsfonts/cm/cmmi5.pfb></usr/
local/texlive/2019/texmf-dist/fonts/type1/public/amsfonts/cm/cmmi7.pfb></usr/lo
cal/texlive/2019/texmf-dist/fonts/type1/public/amsfonts/cm/cmr10.pfb></usr/loca
l/texlive/2019/texmf-dist/fonts/type1/public/amsfonts/cm/cmr12.pfb></usr/local/
texlive/2019/texmf-dist/fonts/type1/public/amsfonts/cm/cmr5.pfb></usr/local/tex
live/2019/texmf-dist/fonts/type1/public/amsfonts/cm/cmr6.pfb></usr/local/texliv
e/2019/texmf-dist/fonts/type1/public/amsfonts/cm/cmr7.pfb></usr/local/texlive/2
019/texmf-dist/fonts/type1/public/amsfonts/cm/cmr8.pfb></usr/local/texlive/2019
/texmf-dist/fonts/type1/public/amsfonts/cm/cmr9.pfb></usr/local/texlive/2019/te
xmf-dist/fonts/type1/public/amsfonts/cm/cmsy5.pfb></usr/local/texlive/2019/texm
f-dist/fonts/type1/public/amsfonts/cm/cmsy7.pfb></usr/local/texlive/2019/texmf-
dist/fonts/type1/public/amsfonts/cm/cmti7.pfb></usr/local/texlive/2019/texmf-di
st/fonts/type1/public/amsfonts/cm/cmti8.pfb></usr/local/texlive/2019/texmf-dist
/fonts/type1/public/amsfonts/cm/cmti9.pfb></usr/local/texlive/2019/texmf-dist/f
onts/type1/public/amsfonts/cm/cmtt8.pfb></usr/local/texlive/2019/texmf-dist/fon
ts/type1/public/amsfonts/cm/cmtt9.pfb></usr/local/texlive/2019/texmf-dist/fonts
/type1/public/amsfonts/symbols/msam7.pfb></usr/local/texlive/2019/texmf-dist/fo
nts/type1/public/cm-super/sfrm0600.pfb>
Output written on PolyphestManuscript.pdf (7 pages, 633224 bytes).
PDF statistics:
 435 PDF objects out of 1000 (max. 8388607)
 380 compressed objects within 4 object streams
 70 named destinations out of 1000 (max. 500000)
 215 words of extra memory for PDF output out of 10000 (max. 10000000)
