# Supplementary material for: Polyphest: fast polyploid phylogeny estimation
Source: Bioinformatics. 2024 Sep 4;40(Suppl 2):ii20–8. doi: 10.1093/bioinformatics/btae390 (PMC11373313; doi:10.1093/bioinformatics/btae390)
Supplement: btae390_Supplementary_Data [file btae390_supplementary_data.zip › PolyphestManuscript.out]

\BOOKMARK [1][-]{section.1}{Introduction}{}% 1
\BOOKMARK [1][-]{section.2}{Background}{}% 2
\BOOKMARK [1][-]{section.3}{Materials and methods}{}% 3
\BOOKMARK [2][-]{subsection.3.1}{MUL-tree Construction}{section.3}% 4
\BOOKMARK [3][-]{subsubsection.3.1.1}{Greedy Consensus MUL-tree and PADRE}{subsection.3.1}% 5
\BOOKMARK [3][-]{subsubsection.3.1.2}{Reducing the number of clusters in Polyphest}{subsection.3.1}% 6
\BOOKMARK [4][-]{problem.1}{Approximate compatibility graph construction}{subsubsection.3.1.2}% 7
\BOOKMARK [4][-]{problem.1}{An integer linear programming solution}{subsubsection.3.1.2}% 8
\BOOKMARK [2][-]{subsection.3.2}{Network Construction}{section.3}% 9
\BOOKMARK [1][-]{section.4}{Results}{}% 10
\BOOKMARK [2][-]{subsection.4.1}{Simulation study}{section.4}% 11
\BOOKMARK [3][-]{section*.2}{Simulation setup}{subsection.4.1}% 12
\BOOKMARK [4][-]{section*.2}{Evaluation metrics}{subsection.4.1}% 13
\BOOKMARK [3][-]{subsubsection.4.1.1}{Data characteristics}{subsection.4.1}% 14
\BOOKMARK [3][-]{subsubsection.4.1.2}{Accuracy of MUL-tree reconstruction}{subsection.4.1}% 15
\BOOKMARK [3][-]{subsubsection.4.1.3}{Accuracy of network reconstruction}{subsection.4.1}% 16
\BOOKMARK [3][-]{subsubsection.4.1.4}{Runtime}{subsection.4.1}% 17
\BOOKMARK [2][-]{subsection.4.2}{Empirical data analysis}{section.4}% 18
\BOOKMARK [1][-]{section.5}{Discussion}{}% 19
