# Supplementary material for: Polyphest: fast polyploid phylogeny estimation
Source: Bioinformatics. 2024 Sep 4;40(Suppl 2):ii20–8. doi: 10.1093/bioinformatics/btae390 (PMC11373313; doi:10.1093/bioinformatics/btae390)
Supplement: btae390_Supplementary_Data [file btae390_supplementary_data.zip › reference.bib]

@book{semple2003phylogenetics,
  title={Phylogenetics},
  author={Semple, Charles and Steel, Mike and others},
  volume={24},
  year={2003},
  publisher={Oxford University Press on Demand}
}
@article{lott2009inferring,
  title={Inferring polyploid phylogenies from multiply-labeled gene trees},
  author={Lott, Martin and Spillner, Andreas and Huber, Katharina T and Petri, Anna and Oxelman, Bengt and Moulton, Vincent},
  journal={BMC evolutionary biology},
  volume={9},
  number={1},
  pages={1--11},
  year={2009},
  publisher={BioMed Central}
}

@article{oxelman2017phylogenetics,
  title={Phylogenetics of allopolyploids},
  author={Oxelman, Bengt and Brysting, Anne Krag and Jones, Graham R and Marcussen, Thomas and Oberprieler, Christoph and Pfeil, Bernard E},
  journal={Annual Review of Ecology, Evolution, and Systematics},
  volume={48},
  pages={543--557},
  year={2017},
  publisher={Annual Reviews}
}

@article{elworth2019advances,
  title={Advances in computational methods for phylogenetic networks in the presence of hybridization},
  author={Elworth, RA Leo and Ogilvie, Huw A and Zhu, Jiafan and Nakhleh, Luay},
  journal={Bioinformatics and phylogenetics: seminal contributions of Bernard Moret},
  pages={317--360},
  year={2019},
  publisher={Springer}
}

@article{mirarab2021multispecies,
  title={Multispecies coalescent: theory and applications in phylogenetics},
  author={Mirarab, Siavash and Nakhleh, Luay and Warnow, Tandy},
  journal={Annual Review of Ecology, Evolution, and Systematics},
  volume={52},
  pages={247--268},
  year={2021},
  publisher={Annual Reviews}
}

@article{sattler2016polyploidy,
  title={The polyploidy and its key role in plant breeding},
  author={Sattler, Mariana Cansian and Carvalho, Carlos Roberto and Clarindo, Wellington Ronildo},
  journal={Planta},
  volume={243},
  pages={281--296},
  year={2016},
  publisher={Springer}
}

@article{heslop2023polyploidy,
  title={Polyploidy: its consequences and enabling role in plant diversification and evolution},
  author={Heslop-Harrison, JS and Schwarzacher, Trude and Liu, Qing},
  journal={Annals of Botany},
  volume={131},
  number={1},
  pages={1--10},
  year={2023},
  publisher={Oxford University Press US}
}


@article{robinson1981comparison,
  title={Comparison of phylogenetic trees},
  author={Robinson, David F and Foulds, Leslie R},
  journal={Mathematical biosciences},
  volume={53},
  number={1-2},
  pages={131--147},
  year={1981},
  publisher={Elsevier}
}

@article{blischak2018integrating,
  title={Integrating networks, phylogenomics, and population genomics for the study of polyploidy},
  author={Blischak, Paul D and Mabry, Makenzie E and Conant, Gavin C and Pires, J Chris},
  journal={Annual Review of Ecology, Evolution, and Systematics},
  year={2018},
  volume = "49",
  pages = "253-278",
  publisher={Annual Reviews}
}

@article{cui2012polynomial,
  title={Polynomial-time algorithms for building a consensus MUL-tree},
  author={Cui, Yun and Jansson, Jesper and Sung, Wing-Kin},
  journal={Journal of Computational Biology},
  volume={19},
  number={9},
  pages={1073--1088},
  year={2012},
  publisher={Mary Ann Liebert, Inc. 140 Huguenot Street, 3rd Floor New Rochelle, NY 10801 USA}
}
@article{huber2016folding,
  title={Folding and unfolding phylogenetic trees and networks},
  author={Huber, Katharina T and Moulton, Vincent and Steel, Mike and Wu, Taoyang},
  journal={Journal of mathematical biology},
  volume={73},
  pages={1761--1780},
  year={2016},
  publisher={Springer}
}
@article{huber2008complexity,
  title={The complexity of deriving multi-labeled trees from bipartitions},
  author={Huber, Katharina T and Lott, Martin and Moulton, Vincent and Spillner, Andreas},
  journal={Journal of Computational Biology},
  volume={15},
  number={6},
  pages={639--651},
  year={2008},
  publisher={Mary Ann Liebert, Inc. 2 Madison Avenue Larchmont, NY 10538 USA}
}
@article{huber2006reconstructing,
  title={Reconstructing the evolutionary history of polyploids from multilabeled trees},
  author={Huber, Katharina T and Oxelman, Bengt and Lott, Martin and Moulton, Vincent},
  journal={Molecular Biology and Evolution},
  volume={23},
  number={9},
  pages={1784--1791},
  year={2006},
  publisher={Oxford University Press}
}
@misc{jones2012sim,
	title        = {Simulations for allopolyploid networks: {AlloppDT}},
	author       = {Jones, Graham},
	year         = 2012,
	pagetotal    = 6,
	howpublished = {\url{http://www.indriid.com/goteborg/2012-09-01-simulations.pdf}}
}
@article{jones2013statistical,
	title        = {Statistical inference of allopolyploid species networks in the presence of incomplete lineage sorting},
	author       = {Jones, Graham and Sagitov, Serik and Oxelman, Bengt},
	year         = 2013,
	journal      = {Systematic Biology},
	publisher    = {Oxford University Press},
	volume       = 62,
	number       = 3,
	pages        = {467--478}
}
@article{jones2017,
	title        = {Bayesian phylogenetic analysis for diploid and allotetraploid species networks},
	author       = {Jones, Graham},
	year         = 2017,
	journal      = {bioRxiv},
	publisher    = {Cold Spring Harbor Laboratory},
	doi          = {10.1101/129361},
	url          = {https://www.biorxiv.org/content/early/2017/04/21/129361},
	elocation-id = 129361,
	abstract     = {Allopolyploid species are formed by genome doubling after hybridization between otherwise intersterile parental species. Allopolyploidy is a common speciation mechanism in land plants. Here we describe and evaluate a Bayesian approach to the phylogenetic analysis of species relationships when both ordinary speciation and allopolyploidy are present. The approach takes incomplete lineage sorting into account using the multi-species coalescent model, and extends this to deal with the extra complications due to allopolyploidy. The number of hybridizations is not assumed, which means that the number of parameters varies and a reversible-jump MCMC algorithm is needed to sample from the posterior. The main restriction is that only diploids and allotetraploids are considered. The model is implemented in the BEAST framework and is an extension of Jones et al. (2013). Simulations show that the topology of the network can be reliably inferred along with estimates of other parameters.},
	eprint       = {https://www.biorxiv.org/content/early/2017/04/21/129361.full.pdf}
}

@article{huber2006phylogenetic,
  title={Phylogenetic networks from multi-labelled trees},
  author={Huber, Katharina T and Moulton, Vincent},
  journal={Journal of mathematical biology},
  volume={52},
  pages={613--632},
  year={2006},
  publisher={Springer}
}

@article{yan2022mpallopp,
    author = {Yan, Zhi and Cao, Zhen and Liu, Yushu and Ogilvie, Huw A and Nakhleh, Luay},
    title = "{Maximum Parsimony Inference of Phylogenetic Networks in the Presence of Polyploid Complexes}",
    journal = {Systematic Biology},
    volume = {71},
    number = {3},
    pages = {706-720},
    year = {2021},
    month = {10},
    issn = {1063-5157},
    doi = {10.1093/sysbio/syab081},
    url = {https://doi.org/10.1093/sysbio/syab081},
    eprint = {https://academic.oup.com/sysbio/article-pdf/71/3/706/43394494/syab081.pdf},
}
@article{iqtree2,
    author = {Minh, Bui Quang and Schmidt, Heiko A and Chernomor, Olga and Schrempf, Dominik and Woodhams, Michael D and von Haeseler, Arndt and Lanfear, Robert},
    title = "{IQ-TREE 2: new models and efficient methods for phylogenetic inference in the genomic era}",
    journal = {Molecular Biology and Evolution},
    volume = {37},
    number = {5},
    pages = {1530-1534},
    year = {2020},
    month = {02},
    issn = {0737-4038},
    doi = {10.1093/molbev/msaa015},
    url = {https://doi.org/10.1093/molbev/msaa015},
    eprint = {https://academic.oup.com/mbe/article-pdf/37/5/1530/33386032/msaa015.pdf},
}
@article{rambaut1997seq,
  title={Seq-{G}en: an application for the {M}onte {C}arlo simulation of {DNA} sequence evolution along phylogenetic trees},
  author={Rambaut, Andrew and Grassly, Nicholas C},
  journal={Bioinformatics},
  volume={13},
  number={3},
  pages={235--238},
  year={1997},
  publisher={Oxford University Press}
}

@article{nei1997evolution,
  title={Evolution by the birth-and-death process in multigene families of the vertebrate immune system},
  author={Nei, Masatoshi and Gu, Xun and Sitnikova, Tatyana},
  journal={Proceedings of the National Academy of Sciences},
  volume={94},
  number={15},
  pages={7799--7806},
  year={1997},
  publisher={National Acad Sciences}
}
@inproceedings{holland1999gene,
  title={Gene duplication: past, present and future},
  author={Holland, Peter WH},
  journal={Seminars in cell \& developmental biology},
  volume={10},
  number={5},
  pages={541--547},
  year={1999},
  issn = {1084-9521},
  doi = {https://doi.org/10.1006/scdb.1999.0335},
  url = {https://www.sciencedirect.com/science/article/pii/S108495219990335X},
  organization={Elsevier}
}
@article{dehal2005two,
  title={Two rounds of whole genome duplication in the ancestral vertebrate},
  author={Dehal, Paramvir and Boore, Jeffrey L},
  journal={PLoS biology},
  volume={3},
  number={10},
  pages={e314},
  year={2005},
  publisher={Public Library of Science San Francisco, USA}
}
@article{stebbins1940significance,
  title={The significance of polyploidy in plant evolution},
  author={Stebbins Jr, G Ledyard},
  journal={The American Naturalist},
  volume={74},
  number={750},
  pages={54--66},
  year={1940},
  publisher={Science Press}
}
@article{soltis2009polyploidy,
  title={Polyploidy and angiosperm diversification},
  author={Soltis, Douglas E and Albert, Victor A and Leebens-Mack, Jim and Bell, Charles D and Paterson, Andrew H and Zheng, Chunfang and Sankoff, David and de Pamphilis, Claude W and Wall, P Kerr and Soltis, Pamela S},
  journal={American journal of botany},
  volume={96},
  number={1},
  pages={336--348},
  year={2009},
  publisher={Wiley Online Library}
}


@article{thomas2017gene,
  title={Gene-tree reconciliation with MUL-trees to resolve polyploidy events},
  author={Thomas, Gregg WC and Ather, S Hussain and Hahn, Matthew W},
  journal={Systematic biology},
  volume={66},
  number={6},
  pages={1007--1018},
  year={2017},
  publisher={Oxford University Press}
}
@article{huber2023autopolyploidy,
  title={Autopolyploidy, allopolyploidy, and phylogenetic networks with horizontal arcs},
  author={Huber, Katharina T and Maher, Liam J},
  journal={Bulletin of Mathematical Biology},
  volume={85},
  number={5},
  pages={40},
  year={2023},
  publisher={Springer}
}
@article{nakhleh2010metric,
	title        = {A metric on the space of reduced phylogenetic networks},
	author       = {Nakhleh, Luay},
	year         = 2010,
	journal      = {IEEE/ACM Transactions on Computational Biology and Bioinformatics (TCBB)},
	publisher    = {IEEE Computer Society Press},
	volume       = 7,
	number       = 2,
	pages        = {218--222}
}
@article{chaudhary2015mulrf,
  title={MulRF: a software package for phylogenetic analysis using multi-copy gene trees},
  author={Chaudhary, Ruchi and Fern{\'a}ndez-Baca, David and Burleigh, John Gordon},
  journal={Bioinformatics},
  volume={31},
  number={3},
  pages={432--433},
  year={2015},
  publisher={Oxford University Press}
}
@article{marcussen2014ancient,
  title={Ancient hybridizations among the ancestral genomes of bread wheat},
  author={Marcussen, Thomas and Sandve, Simen R and Heier, Lise and Spannagl, Manuel and Pfeifer, Matthias and Jakobsen, Kjetill S and Wulff, Brande BH and Steuernagel, Burkhard and Mayer, Klaus FX and Olsen, Odd-Arne and others},
  journal={Science},
  volume={345},
  number={6194},
  pages={1250092},
  year={2014},
  publisher={American Association for the Advancement of Science}
}
@techreport{hagberg2008exploring,
  title={Exploring network structure, dynamics, and function using NetworkX},
  author={Hagberg, Aric and Swart, Pieter and S Chult, Daniel},
  year={2008},
  institution={Los Alamos National Lab.(LANL), Los Alamos, NM (United States)}
}
